# Supplementary material for: Noncanonical amino acids as doubly bio-orthogonal handles for one-pot preparation of protein multiconjugates
Source: Nat Commun. 2023 Feb 21;14:974. doi: 10.1038/s41467-023-36658-y (PMC9944564; doi:10.1038/s41467-023-36658-y)
Supplement: Supplementary file 4 — Source data [file 41467_2023_36658_MOESM4_ESM.xlsx]

## Sheet: Figure 1d
Mass (Da)	Intentisy		sfGFP-Y151-pTAF
25000	605000
25000.5	608000
25001	615000
25001.5	620000
25002	623000
25002.5	625000
25003	624000
25003.5	620000
25004	614000
25004.5	607000
25005	597000
25005.5	586000
25006	574000
25006.5	562000
25007	551000
25007.5	540000
25008	531000
25008.5	524000
25009	518000
25009.5	515000
25010	514000
25010.5	516000
25011	521000
25011.5	528000
25012	538000
25012.5	551000
25013	565000
25013.5	581000
25014	597000
25014.5	615000
25015	632000
25015.5	649000
25016	665000
25016.5	680000
25017	693000
25017.5	706000
25018	718000
25018.5	729000
25019	739000
25019.5	747000
25020	754000
25020.5	757000
25021	757000
25021.5	753000
25022	744000
25022.5	730000
25023	712000
25023.5	690000
25024	666000
25024.5	640000
25025	613000
25025.5	588000
25026	564000
25026.5	543000
25027	524000
25027.5	508000
25028	496000
25028.5	486000
25029	479000
25029.5	474000
25030	471000
25030.5	470000
25031	471000
25031.5	473000
25032	475000
25032.5	479000
25033	484000
25033.5	491000
25034	500000
25034.5	511000
25035	526000
25035.5	543000
25036	564000
25036.5	587000
25037	611000
25037.5	635000
25038	656000
25038.5	671000
25039	678000
25039.5	674000
25040	660000
25040.5	637000
25041	607000
25041.5	573000
25042	539000
25042.5	507000
25043	479000
25043.5	456000
25044	437000
25044.5	424000
25045	414000
25045.5	408000
25046	405000
25046.5	404000
25047	406000
25047.5	410000
25048	416000
25048.5	425000
25049	435000
25049.5	447000
25050	461000
25050.5	476000
25051	493000
25051.5	510000
25052	530000
25052.5	552000
25053	578000
25053.5	610000
25054	650000
25054.5	701000
25055	764000
25055.5	841000
25056	927000
25056.5	1020000
25057	1100000
25057.5	1170000
25058	1200000
25058.5	1210000
25059	1170000
25059.5	1110000
25060	1020000
25060.5	913000
25061	810000
25061.5	712000
25062	627000
25062.5	554000
25063	496000
25063.5	450000
25064	415000
25064.5	389000
25065	371000
25065.5	359000
25066	353000
25066.5	351000
25067	353000
25067.5	359000
25068	368000
25068.5	381000
25069	396000
25069.5	413000
25070	434000
25070.5	456000
25071	481000
25071.5	507000
25072	535000
25072.5	564000
25073	593000
25073.5	621000
25074	646000
25074.5	668000
25075	684000
25075.5	693000
25076	696000
25076.5	691000
25077	680000
25077.5	664000
25078	645000
25078.5	625000
25079	604000
25079.5	586000
25080	570000
25080.5	558000
25081	550000
25081.5	545000
25082	545000
25082.5	549000
25083	556000
25083.5	566000
25084	577000
25084.5	591000
25085	605000
25085.5	618000
25086	631000
25086.5	641000
25087	649000
25087.5	654000
25088	656000
25088.5	654000
25089	649000
25089.5	641000
25090	629000
25090.5	616000
25091	600000
25091.5	583000
25092	565000
25092.5	547000
25093	529000
25093.5	512000
25094	496000
25094.5	481000
25095	469000
25095.5	459000
25096	452000
25096.5	448000
25097	448000
25097.5	451000
25098	458000
25098.5	470000
25099	486000
25099.5	507000
25100	532000
25100.5	561000
25101	594000
25101.5	629000
25102	667000
25102.5	704000
25103	740000
25103.5	773000
25104	802000
25104.5	823000
25105	838000
25105.5	844000
25106	842000
25106.5	832000
25107	815000
25107.5	793000
25108	768000
25108.5	740000
25109	712000
25109.5	685000
25110	660000
25110.5	636000
25111	616000
25111.5	598000
25112	584000
25112.5	572000
25113	562000
25113.5	554000
25114	549000
25114.5	545000
25115	544000
25115.5	545000
25116	550000
25116.5	558000
25117	571000
25117.5	589000
25118	612000
25118.5	643000
25119	680000
25119.5	723000
25120	771000
25120.5	820000
25121	869000
25121.5	912000
25122	945000
25122.5	964000
25123	968000
25123.5	954000
25124	926000
25124.5	886000
25125	839000
25125.5	789000
25126	740000
25126.5	695000
25127	656000
25127.5	624000
25128	599000
25128.5	581000
25129	569000
25129.5	562000
25130	560000
25130.5	562000
25131	567000
25131.5	575000
25132	586000
25132.5	600000
25133	618000
25133.5	637000
25134	661000
25134.5	687000
25135	719000
25135.5	756000
25136	801000
25136.5	856000
25137	925000
25137.5	1010000
25138	1120000
25138.5	1260000
25139	1420000
25139.5	1610000
25140	1810000
25140.5	2010000
25141	2180000
25141.5	2300000
25142	2360000
25142.5	2330000
25143	2220000
25143.5	2050000
25144	1840000
25144.5	1610000
25145	1380000
25145.5	1180000
25146	1000000
25146.5	861000
25147	749000
25147.5	663000
25148	599000
25148.5	554000
25149	524000
25149.5	506000
25150	498000
25150.5	501000
25151	511000
25151.5	530000
25152	556000
25152.5	591000
25153	634000
25153.5	687000
25154	748000
25154.5	819000
25155	899000
25155.5	987000
25156	1080000
25156.5	1180000
25157	1280000
25157.5	1370000
25158	1450000
25158.5	1520000
25159	1570000
25159.5	1590000
25160	1590000
25160.5	1560000
25161	1500000
25161.5	1430000
25162	1350000
25162.5	1260000
25163	1160000
25163.5	1070000
25164	984000
25164.5	905000
25165	833000
25165.5	771000
25166	717000
25166.5	672000
25167	635000
25167.5	605000
25168	582000
25168.5	565000
25169	554000
25169.5	549000
25170	551000
25170.5	559000
25171	573000
25171.5	595000
25172	624000
25172.5	661000
25173	704000
25173.5	753000
25174	806000
25174.5	862000
25175	918000
25175.5	971000
25176	1020000
25176.5	1050000
25177	1080000
25177.5	1090000
25178	1090000
25178.5	1080000
25179	1060000
25179.5	1040000
25180	1010000
25180.5	971000
25181	936000
25181.5	901000
25182	867000
25182.5	833000
25183	801000
25183.5	770000
25184	741000
25184.5	712000
25185	686000
25185.5	660000
25186	637000
25186.5	615000
25187	596000
25187.5	579000
25188	566000
25188.5	555000
25189	549000
25189.5	546000
25190	546000
25190.5	551000
25191	560000
25191.5	571000
25192	586000
25192.5	604000
25193	625000
25193.5	647000
25194	672000
25194.5	697000
25195	724000
25195.5	753000
25196	783000
25196.5	814000
25197	848000
25197.5	883000
25198	919000
25198.5	956000
25199	991000
25199.5	1020000
25200	1050000
25200.5	1070000
25201	1070000
25201.5	1070000
25202	1050000
25202.5	1020000
25203	979000
25203.5	930000
25204	877000
25204.5	821000
25205	766000
25205.5	714000
25206	666000
25206.5	622000
25207	584000
25207.5	551000
25208	524000
25208.5	501000
25209	482000
25209.5	469000
25210	459000
25210.5	453000
25211	451000
25211.5	454000
25212	461000
25212.5	473000
25213	491000
25213.5	516000
25214	551000
25214.5	597000
25215	657000
25215.5	737000
25216	840000
25216.5	970000
25217	1130000
25217.5	1320000
25218	1550000
25218.5	1790000
25219	2030000
25219.5	2260000
25220	2450000
25220.5	2580000
25221	2630000
25221.5	2600000
25222	2500000
25222.5	2340000
25223	2130000
25223.5	1910000
25224	1680000
25224.5	1480000
25225	1290000
25225.5	1130000
25226	1000000
25226.5	895000
25227	810000
25227.5	743000
25228	691000
25228.5	652000
25229	623000
25229.5	603000
25230	590000
25230.5	583000
25231	583000
25231.5	587000
25232	597000
25232.5	612000
25233	632000
25233.5	658000
25234	689000
25234.5	725000
25235	766000
25235.5	811000
25236	859000
25236.5	907000
25237	954000
25237.5	995000
25238	1030000
25238.5	1050000
25239	1060000
25239.5	1050000
25240	1030000
25240.5	992000
25241	946000
25241.5	895000
25242	839000
25242.5	784000
25243	730000
25243.5	682000
25244	638000
25244.5	601000
25245	571000
25245.5	546000
25246	527000
25246.5	512000
25247	503000
25247.5	497000
25248	496000
25248.5	499000
25249	505000
25249.5	515000
25250	530000
25250.5	549000
25251	572000
25251.5	601000
25252	636000
25252.5	677000
25253	725000
25253.5	780000
25254	841000
25254.5	907000
25255	976000
25255.5	1050000
25256	1120000
25256.5	1190000
25257	1250000
25257.5	1300000
25258	1340000
25258.5	1360000
25259	1370000
25259.5	1370000
25260	1350000
25260.5	1320000
25261	1280000
25261.5	1240000
25262	1190000
25262.5	1140000
25263	1080000
25263.5	1030000
25264	987000
25264.5	946000
25265	909000
25265.5	877000
25266	852000
25266.5	832000
25267	818000
25267.5	810000
25268	807000
25268.5	811000
25269	821000
25269.5	838000
25270	862000
25270.5	894000
25271	934000
25271.5	982000
25272	1040000
25272.5	1100000
25273	1160000
25273.5	1220000
25274	1270000
25274.5	1320000
25275	1340000
25275.5	1350000
25276	1340000
25276.5	1310000
25277	1260000
25277.5	1210000
25278	1150000
25278.5	1090000
25279	1030000
25279.5	974000
25280	928000
25280.5	889000
25281	858000
25281.5	833000
25282	813000
25282.5	796000
25283	782000
25283.5	771000
25284	760000
25284.5	751000
25285	742000
25285.5	735000
25286	730000
25286.5	728000
25287	729000
25287.5	738000
25288	755000
25288.5	784000
25289	831000
25289.5	899000
25290	996000
25290.5	1130000
25291	1300000
25291.5	1520000
25292	1780000
25292.5	2080000
25293	2410000
25293.5	2730000
25294	3030000
25294.5	3270000
25295	3420000
25295.5	3470000
25296	3400000
25296.5	3230000
25297	2990000
25297.5	2690000
25298	2370000
25298.5	2050000
25299	1760000
25299.5	1510000
25300	1290000
25300.5	1120000
25301	980000
25301.5	873000
25302	789000
25302.5	725000
25303	675000
25303.5	636000
25304	605000
25304.5	581000
25305	562000
25305.5	546000
25306	535000
25306.5	527000
25307	522000
25307.5	521000
25308	524000
25308.5	530000
25309	541000
25309.5	556000
25310	575000
25310.5	598000
25311	624000
25311.5	654000
25312	685000
25312.5	718000
25313	750000
25313.5	779000
25314	805000
25314.5	826000
25315	841000
25315.5	849000
25316	850000
25316.5	844000
25317	833000
25317.5	816000
25318	796000
25318.5	773000
25319	748000
25319.5	723000
25320	698000
25320.5	673000
25321	649000
25321.5	626000
25322	604000
25322.5	584000
25323	565000
25323.5	548000
25324	532000
25324.5	519000
25325	507000
25325.5	498000
25326	491000
25326.5	487000
25327	485000
25327.5	487000
25328	490000
25328.5	497000
25329	506000
25329.5	518000
25330	533000
25330.5	550000
25331	570000
25331.5	592000
25332	616000
25332.5	643000
25333	672000
25333.5	702000
25334	735000
25334.5	769000
25335	804000
25335.5	839000
25336	873000
25336.5	906000
25337	936000
25337.5	962000
25338	982000
25338.5	996000
25339	1000000
25339.5	1000000
25340	989000
25340.5	971000
25341	947000
25341.5	917000
25342	884000
25342.5	849000
25343	813000
25343.5	779000
25344	747000
25344.5	717000
25345	692000
25345.5	671000
25346	653000
25346.5	640000
25347	632000
25347.5	627000
25348	625000
25348.5	626000
25349	630000
25349.5	635000
25350	641000
25350.5	647000
25351	653000
25351.5	659000
25352	663000
25352.5	666000
25353	668000
25353.5	668000
25354	668000
25354.5	666000
25355	663000
25355.5	660000
25356	656000
25356.5	652000
25357	648000
25357.5	644000
25358	639000
25358.5	635000
25359	631000
25359.5	627000
25360	623000
25360.5	620000
25361	616000
25361.5	614000
25362	611000
25362.5	609000
25363	608000
25363.5	609000
25364	610000
25364.5	612000
25365	616000
25365.5	622000
25366	628000
25366.5	636000
25367	645000
25367.5	655000
25368	665000
25368.5	675000
25369	685000
25369.5	694000
25370	702000
25370.5	708000
25371	711000
25371.5	713000
25372	712000
25372.5	709000
25373	704000
25373.5	698000
25374	690000
25374.5	681000
25375	672000
25375.5	663000
25376	654000
25376.5	646000
25377	639000
25377.5	634000
25378	629000
25378.5	626000
25379	623000
25379.5	622000
25380	621000
25380.5	621000
25381	622000
25381.5	623000
25382	626000
25382.5	629000
25383	633000
25383.5	639000
25384	645000
25384.5	653000
25385	662000
25385.5	672000
25386	683000
25386.5	694000
25387	706000
25387.5	718000
25388	728000
25388.5	738000
25389	745000
25389.5	750000
25390	753000
25390.5	752000
25391	749000
25391.5	741000
25392	731000
25392.5	716000
25393	699000
25393.5	679000
25394	656000
25394.5	633000
25395	608000
25395.5	582000
25396	557000
25396.5	532000
25397	509000
25397.5	486000
25398	466000
25398.5	447000
25399	431000
25399.5	417000
25400	405000
25400.5	395000
25401	388000
25401.5	383000
25402	380000
25402.5	380000
25403	381000
25403.5	384000
25404	390000
25404.5	397000
25405	406000
25405.5	416000
25406	428000
25406.5	441000
25407	456000
25407.5	473000
25408	491000
25408.5	512000
25409	535000
25409.5	561000
25410	590000
25410.5	622000
25411	657000
25411.5	695000
25412	734000
25412.5	773000
25413	809000
25413.5	842000
25414	868000
25414.5	885000
25415	892000
25415.5	888000
25416	872000
25416.5	847000
25417	812000
25417.5	772000
25418	727000
25418.5	681000
25419	635000
25419.5	592000
25420	552000
25420.5	516000
25421	485000
25421.5	459000
25422	438000
25422.5	420000
25423	407000
25423.5	396000
25424	389000
25424.5	384000
25425	381000
25425.5	380000
25426	380000
25426.5	382000
25427	384000
25427.5	387000
25428	391000
25428.5	395000
25429	400000
25429.5	406000
25430	412000
25430.5	419000
25431	426000
25431.5	435000
25432	443000
25432.5	452000
25433	461000
25433.5	470000
25434	479000
25434.5	487000
25435	494000
25435.5	500000
25436	504000
25436.5	506000
25437	506000
25437.5	504000
25438	499000
25438.5	492000
25439	483000
25439.5	472000
25440	460000
25440.5	447000
25441	434000
25441.5	420000
25442	408000
25442.5	396000
25443	385000
25443.5	376000
25444	368000
25444.5	361000
25445	357000
25445.5	353000
25446	351000
25446.5	351000
25447	352000
25447.5	356000
25448	360000
25448.5	367000
25449	375000
25449.5	385000
25450	397000
25450.5	411000
25451	426000
25451.5	441000
25452	458000
25452.5	475000
25453	492000
25453.5	509000
25454	524000
25454.5	539000
25455	552000
25455.5	563000
25456	572000
25456.5	578000
25457	582000
25457.5	583000
25458	581000
25458.5	576000
25459	569000
25459.5	559000
25460	548000
25460.5	536000
25461	522000
25461.5	508000
25462	494000
25462.5	480000
25463	466000
25463.5	453000
25464	441000
25464.5	430000
25465	419000
25465.5	410000
25466	401000
25466.5	393000
25467	386000
25467.5	380000
25468	374000
25468.5	369000
25469	365000
25469.5	362000
25470	359000
25470.5	357000
25471	355000
25471.5	355000
25472	355000
25472.5	356000
25473	357000
25473.5	358000
25474	360000
25474.5	362000
25475	364000
25475.5	366000
25476	368000
25476.5	369000
25477	371000
25477.5	372000
25478	373000
25478.5	375000
25479	376000
25479.5	377000
25480	379000
25480.5	381000
25481	383000
25481.5	386000
25482	389000
25482.5	393000
25483	397000
25483.5	401000
25484	406000
25484.5	411000
25485	416000
25485.5	420000
25486	425000
25486.5	428000
25487	431000
25487.5	433000
25488	433000
25488.5	432000
25489	430000
25489.5	427000
25490	422000
25490.5	416000
25491	409000
25491.5	402000
25492	395000
25492.5	387000
25493	380000
25493.5	373000
25494	367000
25494.5	362000
25495	359000
25495.5	356000
25496	354000
25496.5	353000
25497	353000
25497.5	353000
25498	354000
25498.5	356000
25499	357000
25499.5	359000
25500	360000
25500.5	362000
25501	363000
25501.5	364000
25502	365000
25502.5	365000
25503	365000
25503.5	364000
25504	364000
25504.5	362000
25505	361000
25505.5	359000
25506	357000
25506.5	356000
25507	354000
25507.5	352000
25508	350000
25508.5	349000
25509	347000
25509.5	346000
25510	345000
25510.5	344000
25511	343000
25511.5	342000
25512	342000
25512.5	342000
25513	343000
25513.5	345000
25514	348000
25514.5	352000
25515	357000
25515.5	363000
25516	370000
25516.5	378000
25517	386000
25517.5	395000
25518	404000
25518.5	411000
25519	419000
25519.5	424000
25520	429000
25520.5	432000
25521	434000
25521.5	434000
25522	433000
25522.5	432000
25523	429000
25523.5	427000
25524	424000
25524.5	422000
25525	419000
25525.5	417000
25526	414000
25526.5	412000
25527	411000
25527.5	410000
25528	409000
25528.5	409000
25529	409000
25529.5	409000
25530	410000
25530.5	410000
25531	411000
25531.5	412000
25532	413000
25532.5	413000
25533	413000
25533.5	414000
25534	415000
25534.5	417000
25535	420000
25535.5	424000
25536	429000
25536.5	434000
25537	441000
25537.5	448000
25538	455000
25538.5	461000
25539	467000
25539.5	471000
25540	473000
25540.5	473000
25541	471000
25541.5	467000
25542	462000
25542.5	455000
25543	448000
25543.5	440000
25544	432000
25544.5	425000
25545	419000
25545.5	415000
25546	411000
25546.5	409000
25547	409000
25547.5	410000
25548	412000
25548.5	415000
25549	418000
25549.5	423000
25550	427000
25550.5	433000
25551	438000
25551.5	444000
25552	449000
25552.5	454000
25553	458000
25553.5	462000
25554	463000
25554.5	463000
25555	462000
25555.5	458000
25556	451000
25556.5	443000
25557	433000
25557.5	421000
25558	408000
25558.5	394000
25559	379000
25559.5	363000
25560	348000
25560.5	333000
25561	319000
25561.5	305000
25562	293000
25562.5	281000
25563	272000
25563.5	264000
25564	257000
25564.5	253000
25565	250000
25565.5	250000
25566	251000
25566.5	255000
25567	262000
25567.5	271000
25568	283000
25568.5	298000
25569	317000
25569.5	338000
25570	363000
25570.5	392000
25571	424000
25571.5	459000
25572	497000
25572.5	538000
25573	580000
25573.5	623000
25574	666000
25574.5	708000
25575	747000
25575.5	782000
25576	812000
25576.5	836000
25577	852000
25577.5	861000
25578	861000
25578.5	852000
25579	835000
25579.5	811000
25580	779000
25580.5	741000
25581	699000
25581.5	655000
25582	609000
25582.5	563000
25583	520000
25583.5	480000
25584	444000
25584.5	412000
25585	386000
25585.5	364000
25586	347000
25586.5	335000
25587	327000
25587.5	322000
25588	321000
25588.5	322000
25589	325000
25589.5	330000
25590	336000
25590.5	342000
25591	348000
25591.5	354000
25592	359000
25592.5	364000
25593	366000
25593.5	368000
25594	369000
25594.5	369000
25595	368000
25595.5	367000
25596	367000
25596.5	367000
25597	367000
25597.5	369000
25598	371000
25598.5	373000
25599	377000
25599.5	401000
25600	449000
25600.5	476000
25601	482000
25601.5	488000
25602	494000
25602.5	501000
25603	507000
25603.5	514000
25604	522000
25604.5	532000
25605	543000
25605.5	554000
25606	567000
25606.5	579000
25607	590000
25607.5	598000
25608	603000
25608.5	603000
25609	599000
25609.5	591000
25610	579000
25610.5	564000
25611	548000
25611.5	530000
25612	513000
25612.5	497000
25613	482000
25613.5	469000
25614	459000
25614.5	450000
25615	443000
25615.5	439000
25616	437000
25616.5	437000
25617	438000
25617.5	442000
25618	447000
25618.5	454000
25619	462000
25619.5	472000
25620	484000
25620.5	498000
25621	513000
25621.5	531000
25622	551000
25622.5	573000
25623	597000
25623.5	621000
25624	647000
25624.5	671000
25625	694000
25625.5	714000
25626	729000
25626.5	739000
25627	743000
25627.5	741000
25628	731000
25628.5	717000
25629	698000
25629.5	676000
25630	653000
25630.5	629000
25631	606000
25631.5	584000
25632	565000
25632.5	548000
25633	533000
25633.5	520000
25634	510000
25634.5	502000
25635	495000
25635.5	490000
25636	486000
25636.5	484000
25637	483000
25637.5	484000
25638	486000
25638.5	490000
25639	494000
25639.5	501000
25640	508000
25640.5	515000
25641	523000
25641.5	530000
25642	537000
25642.5	542000
25643	547000
25643.5	550000
25644	551000
25644.5	550000
25645	548000
25645.5	544000
25646	539000
25646.5	533000
25647	526000
25647.5	518000
25648	510000
25648.5	502000
25649	494000
25649.5	487000
25650	481000
25650.5	477000
25651	474000
25651.5	473000
25652	475000
25652.5	478000
25653	485000
25653.5	493000
25654	503000
25654.5	516000
25655	530000
25655.5	544000
25656	560000
25656.5	575000
25657	589000
25657.5	603000
25658	615000
25658.5	624000
25659	631000
25659.5	635000
25660	636000
25660.5	634000
25661	629000
25661.5	621000
25662	610000
25662.5	598000
25663	586000
25663.5	573000
25664	563000
25664.5	554000
25665	548000
25665.5	545000
25666	546000
25666.5	550000
25667	556000
25667.5	563000
25668	570000
25668.5	575000
25669	578000
25669.5	576000
25670	570000
25670.5	561000
25671	550000
25671.5	538000
25672	528000
25672.5	519000
25673	514000
25673.5	512000
25674	513000
25674.5	516000
25675	520000
25675.5	524000
25676	527000
25676.5	529000
25677	528000
25677.5	524000
25678	518000
25678.5	509000
25679	498000
25679.5	485000
25680	473000
25680.5	461000
25681	451000
25681.5	445000
25682	444000
25682.5	452000
25683	471000
25683.5	506000
25684	562000
25684.5	646000
25685	759000
25685.5	903000
25686	1070000
25686.5	1250000
25687	1420000
25687.5	1550000
25688	1620000
25688.5	1620000
25689	1560000
25689.5	1450000
25690	1310000
25690.5	1150000
25691	1010000
25691.5	889000
25692	788000
25692.5	710000
25693	650000
25693.5	605000
25694	571000
25694.5	545000
25695	523000
25695.5	506000
25696	491000
25696.5	478000
25697	467000
25697.5	458000
25698	451000
25698.5	446000
25699	444000
25699.5	444000
25700	448000
25700.5	456000
25701	467000
25701.5	483000
25702	503000
25702.5	527000
25703	553000
25703.5	581000
25704	611000
25704.5	639000
25705	665000
25705.5	687000
25706	705000
25706.5	719000
25707	729000
25707.5	735000
25708	739000
25708.5	740000
25709	739000
25709.5	738000
25710	736000
25710.5	733000
25711	729000
25711.5	725000
25712	721000
25712.5	716000
25713	710000
25713.5	705000
25714	699000
25714.5	694000
25715	688000
25715.5	683000
25716	678000
25716.5	672000
25717	667000
25717.5	661000
25718	655000
25718.5	647000
25719	639000
25719.5	630000
25720	620000
25720.5	609000
25721	597000
25721.5	585000
25722	572000
25722.5	560000
25723	549000
25723.5	539000
25724	529000
25724.5	522000
25725	516000
25725.5	512000
25726	510000
25726.5	510000
25727	512000
25727.5	516000
25728	521000
25728.5	528000
25729	537000
25729.5	547000
25730	560000
25730.5	574000
25731	591000
25731.5	610000
25732	631000
25732.5	654000
25733	680000
25733.5	708000
25734	738000
25734.5	770000
25735	803000
25735.5	838000
25736	873000
25736.5	908000
25737	942000
25737.5	975000
25738	1010000
25738.5	1040000
25739	1060000
25739.5	1080000
25740	1090000
25740.5	1100000
25741	1090000
25741.5	1070000
25742	1040000
25742.5	1000000
25743	949000
25743.5	892000
25744	831000
25744.5	771000
25745	713000
25745.5	661000
25746	616000
25746.5	578000
25747	546000
25747.5	521000
25748	501000
25748.5	486000
25749	475000
25749.5	468000
25750	464000
25750.5	463000
25751	465000
25751.5	470000
25752	477000
25752.5	487000
25753	500000
25753.5	515000
25754	534000
25754.5	556000
25755	583000
25755.5	615000
25756	656000
25756.5	707000
25757	772000
25757.5	855000
25758	961000
25758.5	1090000
25759	1240000
25759.5	1410000
25760	1580000
25760.5	1730000
25761	1830000
25761.5	1880000
25762	1850000
25762.5	1770000
25763	1640000
25763.5	1480000
25764	1320000
25764.5	1160000
25765	1020000
25765.5	911000
25766	818000
25766.5	745000
25767	687000
25767.5	641000
25768	605000
25768.5	576000
25769	552000
25769.5	534000
25770	519000
25770.5	509000
25771	501000
25771.5	496000
25772	495000
25772.5	497000
25773	502000
25773.5	512000
25774	525000
25774.5	542000
25775	564000
25775.5	591000
25776	622000
25776.5	657000
25777	695000
25777.5	736000
25778	776000
25778.5	814000
25779	850000
25779.5	880000
25780	904000
25780.5	921000
25781	933000
25781.5	939000
25782	941000
25782.5	942000
25783	942000
25783.5	942000
25784	943000
25784.5	947000
25785	952000
25785.5	958000
25786	964000
25786.5	969000
25787	973000
25787.5	973000
25788	969000
25788.5	961000
25789	947000
25789.5	929000
25790	906000
25790.5	879000
25791	849000
25791.5	817000
25792	783000
25792.5	748000
25793	714000
25793.5	681000
25794	650000
25794.5	621000
25795	595000
25795.5	572000
25796	551000
25796.5	534000
25797	519000
25797.5	508000
25798	499000
25798.5	493000
25799	489000
25799.5	488000
25800	490000
25800.5	495000
25801	502000
25801.5	514000
25802	529000
25802.5	550000
25803	576000
25803.5	609000
25804	650000
25804.5	699000
25805	757000
25805.5	825000
25806	902000
25806.5	988000
25807	1080000
25807.5	1180000
25808	1270000
25808.5	1360000
25809	1430000
25809.5	1470000
25810	1500000
25810.5	1480000
25811	1440000
25811.5	1370000
25812	1280000
25812.5	1180000
25813	1070000
25813.5	971000
25814	877000
25814.5	794000
25815	723000
25815.5	663000
25816	614000
25816.5	573000
25817	539000
25817.5	512000
25818	489000
25818.5	470000
25819	454000
25819.5	442000
25820	432000
25820.5	426000
25821	422000
25821.5	421000
25822	424000
25822.5	431000
25823	442000
25823.5	460000
25824	486000
25824.5	522000
25825	573000
25825.5	641000
25826	733000
25826.5	850000
25827	994000
25827.5	1160000
25828	1340000
25828.5	1520000
25829	1670000
25829.5	1770000
25830	1820000
25830.5	1790000
25831	1710000
25831.5	1580000
25832	1430000
25832.5	1280000
25833	1130000
25833.5	1010000
25834	900000
25834.5	816000
25835	749000
25835.5	698000
25836	659000
25836.5	629000
25837	607000
25837.5	589000
25838	576000
25838.5	565000
25839	557000
25839.5	551000
25840	546000
25840.5	543000
25841	542000
25841.5	544000
25842	548000
25842.5	555000
25843	567000
25843.5	584000
25844	606000
25844.5	635000
25845	671000
25845.5	713000
25846	760000
25846.5	813000
25847	867000
25847.5	922000
25848	975000
25848.5	1020000
25849	1060000
25849.5	1100000
25850	1120000
25850.5	1140000
25851	1140000
25851.5	1140000
25852	1130000
25852.5	1110000
25853	1090000
25853.5	1060000
25854	1030000
25854.5	999000
25855	968000
25855.5	938000
25856	909000
25856.5	884000
25857	861000
25857.5	841000
25858	825000
25858.5	813000
25859	802000
25859.5	794000
25860	786000
25860.5	778000
25861	770000
25861.5	760000
25862	750000
25862.5	737000
25863	724000
25863.5	710000
25864	697000
25864.5	684000
25865	673000
25865.5	665000
25866	660000
25866.5	659000
25867	664000
25867.5	674000
25868	691000
25868.5	715000
25869	747000
25869.5	787000
25870	837000
25870.5	894000
25871	959000
25871.5	1030000
25872	1100000
25872.5	1160000
25873	1210000
25873.5	1250000
25874	1260000
25874.5	1250000
25875	1220000
25875.5	1180000
25876	1120000
25876.5	1070000
25877	1010000
25877.5	967000
25878	930000
25878.5	903000
25879	885000
25879.5	874000
25880	868000
25880.5	866000
25881	864000
25881.5	861000
25882	855000
25882.5	845000
25883	830000
25883.5	811000
25884	789000
25884.5	764000
25885	740000
25885.5	716000
25886	696000
25886.5	680000
25887	672000
25887.5	673000
25888	687000
25888.5	716000
25889	766000
25889.5	842000
25890	948000
25890.5	1090000
25891	1260000
25891.5	1460000
25892	1670000
25892.5	1870000
25893	2020000
25893.5	2120000
25894	2130000
25894.5	2070000
25895	1930000
25895.5	1750000
25896	1550000
25896.5	1360000
25897	1180000
25897.5	1020000
25898	899000
25898.5	804000
25899	731000
25899.5	679000
25900	641000
25900.5	614000
25901	595000
25901.5	583000
25902	575000
25902.5	571000
25903	571000
25903.5	573000
25904	577000
25904.5	585000
25905	596000
25905.5	611000
25906	630000
25906.5	655000
25907	686000
25907.5	724000
25908	770000
25908.5	824000
25909	885000
25909.5	951000
25910	1020000
25910.5	1090000
25911	1150000
25911.5	1200000
25912	1230000
25912.5	1250000
25913	1250000
25913.5	1230000
25914	1190000
25914.5	1140000
25915	1080000
25915.5	1010000
25916	937000
25916.5	870000
25917	809000
25917.5	755000
25918	712000
25918.5	678000
25919	655000
25919.5	641000
25920	637000
25920.5	642000
25921	655000
25921.5	674000
25922	699000
25922.5	729000
25923	762000
25923.5	798000
25924	835000
25924.5	873000
25925	910000
25925.5	945000
25926	979000
25926.5	1010000
25927	1040000
25927.5	1070000
25928	1100000
25928.5	1120000
25929	1150000
25929.5	1180000
25930	1220000
25930.5	1250000
25931	1290000
25931.5	1320000
25932	1350000
25932.5	1360000
25933	1360000
25933.5	1330000
25934	1280000
25934.5	1210000
25935	1130000
25935.5	1030000
25936	934000
25936.5	840000
25937	754000
25937.5	679000
25938	616000
25938.5	564000
25939	523000
25939.5	492000
25940	468000
25940.5	452000
25941	442000
25941.5	438000
25942	438000
25942.5	443000
25943	453000
25943.5	466000
25944	485000
25944.5	507000
25945	535000
25945.5	568000
25946	608000
25946.5	655000
25947	711000
25947.5	779000
25948	862000
25948.5	962000
25949	1080000
25949.5	1230000
25950	1400000
25950.5	1590000
25951	1790000
25951.5	1980000
25952	2150000
25952.5	2270000
25953	2320000
25953.5	2300000
25954	2200000
25954.5	2050000
25955	1860000
25955.5	1660000
25956	1460000
25956.5	1280000
25957	1120000
25957.5	981000
25958	871000
25958.5	783000
25959	714000
25959.5	659000
25960	616000
25960.5	583000
25961	559000
25961.5	542000
25962	534000
25962.5	532000
25963	538000
25963.5	550000
25964	572000
25964.5	601000
25965	641000
25965.5	692000
25966	754000
25966.5	829000
25967	917000
25967.5	1020000
25968	1130000
25968.5	1240000
25969	1360000
25969.5	1480000
25970	1580000
25970.5	1660000
25971	1710000
25971.5	1730000
25972	1720000
25972.5	1670000
25973	1590000
25973.5	1500000
25974	1390000
25974.5	1270000
25975	1160000
25975.5	1050000
25976	950000
25976.5	864000
25977	789000
25977.5	725000
25978	672000
25978.5	629000
25979	594000
25979.5	567000
25980	546000
25980.5	532000
25981	524000
25981.5	522000
25982	526000
25982.5	536000
25983	543000
25983.5	547000
25984	572000
25984.5	617000
25985	672000
25985.5	738000
25986	813000
25986.5	896000
25987	985000
25987.5	1070000
25988	1160000
25988.5	1230000
25989	1290000
25989.5	1320000
25990	1330000
25990.5	1320000
25991	1280000
25991.5	1230000
25992	1170000
25992.5	1100000
25993	1040000
25993.5	970000
25994	909000
25994.5	852000
25995	801000
25995.5	754000
25996	712000
25996.5	674000
25997	640000
25997.5	611000
25998	585000
25998.5	564000
25999	547000
[truncated: 7,983 more rows]

## Sheet: Figure 2c
scFv-K42-pTAF				scFv-K42-pTAF-CY5				scFv-K42-pTAF-FITC				scFv-K42-pTAF-CY5-FITC
	Mass (Da)	Intentisy			Mass (Da)	Intentisy			Mass (Da)	Intentisy			Mass (Da)	Intentisy
	25002	1.35e-05			25000	1.2e-06			25000	3.09e-08			25001	2.23e-10
	25003	8.95e-06			25000	8.86e-11			25000	3.47e-08			25001	6.77e-10
	25003	9.09e-06			25000	2.52e-12			25000	5.23e-08			25001	2.05e-09
	25003	1.25e-06			25000	7.64e-12			25000	4e-08			25001	6.22e-09
	25003	1.19e-06			25000	2.31e-11			25000	6.69e-08			25001	1.88e-08
	25003	3.29e-06			25001	7.01e-11			25001	6.01e-08			25001	5.71e-08
	25005	4.82e-08			25001	2.13e-10			25001	5.62e-08			25001	1.73e-07
	25005	1.46e-07			25001	6.44e-10			25001	1.01e-08			25001	5.24e-07
	25005	4.43e-07			25001	1.95e-09			25002	1.63e-08			25001	1.59e-06
	25005	7.7e-07			25001	5.91e-09			25002	5.23e-08			25002	4.81e-06
	25005	4.23e-08			25001	1.79e-08			25002	5.27e-09			25002	1.04e-05
	25006	2.63e-10			25001	5.43e-08			25002	6.82e-09			25002	2.77e-08
	25006	8.01e-10			25001	1.65e-07			25003	3.53e-09			25003	6.94e-09
	25006	1.29e-09			25002	1.5e-08			25003	1.1e-09			25003	1.06e-09
	25006	3.95e-09			25002	4.54e-08			25003	5.08e-08			25003	2.35e-10
	25006	1.2e-08			25002	1.38e-07			25003	2.01e-08			25003	7.11e-10
	25006	3.63e-08			25002	4.17e-07			25003	6.16e-08			25004	1.86e-12
	25006	1.1e-07			25002	1.26e-06			25004	1.83e-07			25005	1.65e-11
	25007	3.33e-07			25002	3.82e-06			25004	1.93e-07			25005	5.04e-11
	25007	9.99e-07			25002	1.16e-05			25004	6.62e-08			25005	1.53e-10
	25007	3.02e-06			25002	3.59e-05			25004	3.84e-07			25005	4.63e-10
	25007	9.16e-06			25002	7.54e-05			25004	1.9e-07			25005	1.38e-09
	25007	1.11e-05			25002	3.97e-05			25005	3e-07			25005	1.53e-13
	25007	4.02e-09			25003	3.05e-06			25005	4.03e-07			25005	4.64e-13
	25009	28200			25003	1.46e-07			25005	7.39e-07			25005	2.22e-13
	25009	29000			25003	4.42e-07			25006	2e-08			25005	6.73e-13
	25009	29900			25003	1.35e-06			25006	6.68e-07			25006	5.84e-16
	25009	30800			25003	3.57e-06			25006	8.73e-08			25006	1.77e-15
	25009	31800			25003	8.18e-06			25006	5.48e-07			25006	5.37e-15
	25009	32800			25003	7.68e-07			25006	1.45e-07			25006	1.63e-14
	25009	33800			25005	5.39e-07			25006	1.87e-07			25007	4.93e-14
	25009	34700			25005	4.02e-10			25006	6.39e-08			25007	1.49e-13
	25009	35600			25005	1.22e-09			25007	3.19e-07			25007	4.53e-13
	25010	36500			25005	3.69e-09			25007	8.71e-08			25007	1.37e-12
	25010	37300			25005	6.69e-09			25007	8.47e-07			25007	4.16e-12
	25010	38000			25005	2.17e-11			25007	3.03e-07			25007	1.26e-11
	25010	38700			25005	3.71e-13			25007	1.12e-09			25007	3.82e-11
	25010	39300			25006	1.13e-12			25007	6.46e-07			25007	1.16e-10
	25010	39800			25006	3.41e-12			25007	1.73e-07			25007	3.5e-10
	25010	40300			25006	4.73e-11			25007	5.57e-07			25007	1.06e-09
	25010	40600			25006	1.43e-10			25007	5.14e-07			25008	3.22e-09
	25010	40900			25006	4.34e-10			25008	5.45e-07			25008	9.75e-09
	25010	41100			25006	1.32e-09			25008	1.55e-07			25008	2.95e-08
	25011	41300			25006	3.98e-09			25008	4.62e-07			25008	8.95e-08
	25011	41300			25006	1.21e-08			25008	8.79e-07			25008	2.71e-07
	25011	41300			25006	3.67e-08			25008	2.17e-08			25008	8.22e-07
	25011	41200			25007	1.1e-07			25008	2.93e-07			25008	2.49e-06
	25011	41000			25007	3.23e-07			25008	1.1e-07			25008	7.55e-06
	25011	40700			25007	9.77e-07			25009	6.05e-08			25008	2.29e-05
	25011	40400			25007	2.96e-06			25009	7140			25008	6.93e-05
	25011	40000			25007	8.91e-06			25009	7250			25009	4.92e-05
	25011	39500			25007	2.33e-05			25009	7350			25009	5.23e-05
	25011	38900			25007	4.97e-06			25009	7430			25009	4.14e-07
	25012	38300			25007	1.01e-09			25009	7500			25009	2470
	25012	37600			25007	4.96e-10			25009	7540			25009	2510
	25012	36900			25008	3.5e-10			25009	7560			25009	2540
	25012	36100			25008	1.06e-09			25009	7560			25009	2570
	25012	35300			25008	3.21e-09			25009	7540			25009	2590
	25012	34500			25008	9.74e-09			25010	7510			25009	2610
	25012	33700			25008	2.95e-08			25010	7460			25009	2630
	25012	32800			25008	8.94e-08			25010	7410			25010	2630
	25012	32000			25008	2.71e-07			25010	7390			25010	2640
	25012	31100			25008	8.21e-07			25010	7440			25010	2640
	25013	30300			25008	1.78e-07			25010	7690			25010	2640
	25013	29500			25008	2.88e-07			25010	8400			25010	2640
	25013	28700			25009	2.93e-06			25010	10000			25010	2630
	25013	28000			25009	13600			25010	13200			25010	2630
	25013	27200			25009	13900			25010	18800			25010	2620
	25013	26500			25009	14300			25011	27900			25010	2610
	25013	25900			25009	14600			25011	41200			25010	2600
	25013	25300			25009	14900			25011	58600			25011	2590
	25013	24700			25009	15300			25011	79200			25011	2590
	25013	24100			25009	15600			25011	101000			25011	2580
	25014	23600			25009	16000			25011	120000			25011	2580
	25014	23100			25009	16400			25011	134000			25011	2580
	25014	22700			25010	16800			25011	140000			25011	2590
	25014	22300			25010	17200			25011	137000			25011	2600
	25014	22000			25010	17700			25011	126000			25011	2620
	25014	21700			25010	18100			25012	109000			25011	2640
	25014	21400			25010	18600			25012	89500			25011	2670
	25014	21100			25010	19100			25012	69500			25012	2710
	25014	20900			25010	19600			25012	51700			25012	2750
	25014	20800			25010	20100			25012	37200			25012	2810
	25015	20700			25010	20600			25012	26400			25012	2870
	25015	20600			25010	21100			25012	19100			25012	2950
	25015	20500			25011	21600			25012	14500			25012	3040
	25015	20500			25011	22100			25012	12100			25012	3130
	25015	20500			25011	22700			25012	11100			25012	3240
	25015	20500			25011	23100			25013	11100			25012	3370
	25015	20500			25011	23600			25013	11700			25012	3500
	25015	20600			25011	24100			25013	12800			25013	3650
	25015	20700			25011	24500			25013	14300			25013	3810
	25015	20800			25011	24900			25013	16100			25013	3990
	25016	20900			25011	25300			25013	18100			25013	4170
	25016	21000			25011	25600			25013	20400			25013	4360
	25016	21200			25012	25900			25013	22800			25013	4560
	25016	21300			25012	26100			25013	25500			25013	4770
	25016	21400			25012	26300			25013	28300			25013	4990
	25016	21600			25012	26500			25014	31100			25013	5200
	25016	21700			25012	26600			25014	34100			25013	5420
	25016	21800			25012	26600			25014	37000			25014	5630
	25016	21900			25012	26600			25014	39800			25014	5830
	25016	22000			25012	26500			25014	42500			25014	6030
	25017	22100			25012	26400			25014	45000			25014	6220
	25017	22200			25012	26300			25014	47200			25014	6390
	25017	22200			25013	26100			25014	49100			25014	6550
	25017	22200			25013	25900			25014	50600			25014	6690
	25017	22200			25013	25700			25014	51800			25014	6810
	25017	22200			25013	25400			25015	52500			25014	6910
	25017	22200			25013	25100			25015	52700			25014	6990
	25017	22100			25013	24800			25015	52600			25015	7050
	25017	22000			25013	24600			25015	51900			25015	7090
	25017	21900			25013	24300			25015	50900			25015	7120
	25018	21700			25013	24000			25015	49500			25015	7130
	25018	21500			25013	23800			25015	47800			25015	7140
	25018	21300			25014	23500			25015	45700			25015	7140
	25018	21100			25014	23300			25015	43500			25015	7150
	25018	20900			25014	23200			25015	41000			25015	7180
	25018	20600			25014	23100			25016	38500			25015	7240
	25018	20300			25014	23000			25016	35800			25015	7340
	25018	20000			25014	23000			25016	33200			25016	7500
	25018	19700			25014	23000			25016	30600			25016	7740
	25018	19300			25014	23100			25016	28000			25016	8060
	25019	18900			25014	23300			25016	25500			25016	8480
	25019	18600			25014	23400			25016	23200			25016	9010
	25019	18200			25015	23700			25016	21000			25016	9630
	25019	17800			25015	23900			25016	18900			25016	10400
	25019	17400			25015	24200			25016	17000			25016	11100
	25019	17000			25015	24500			25017	15300			25016	12000
	25019	16500			25015	24900			25017	13700			25016	12800
	25019	16100			25015	25200			25017	12300			25017	13600
	25019	15700			25015	25500			25017	11000			25017	14300
	25019	15300			25015	25900			25017	9840			25017	15000
	25020	14900			25015	26200			25017	8820			25017	15500
	25020	14500			25015	26500			25017	7930			25017	15900
	25020	14100			25016	26800			25017	7140			25017	16200
	25020	13700			25016	27100			25017	6450			25017	16300
	25020	13300			25016	27300			25017	5850			25017	16300
	25020	12900			25016	27500			25018	5330			25017	16200
	25020	12500			25016	27600			25018	4870			25017	15900
	25020	12100			25016	27700			25018	4480			25018	15600
	25020	11800			25016	27700			25018	4150			25018	15100
	25020	11500			25016	27700			25018	3860			25018	14500
	25021	11100			25016	27600			25018	3610			25018	13900
	25021	10800			25016	27500			25018	3390			25018	13100
	25021	10500			25017	27300			25018	3200			25018	12300
	25021	10200			25017	27000			25018	3040			25018	11400
	25021	9910			25017	26700			25018	2880			25018	10500
	25021	9630			25017	26300			25019	2740			25018	9630
	25021	9370			25017	25900			25019	2610			25018	8770
	25021	9120			25017	25400			25019	2480			25019	7940
	25021	8880			25017	24900			25019	2350			25019	7160
	25021	8640			25017	24400			25019	2230			25019	6440
	25022	8420			25017	23800			25019	2100			25019	5780
	25022	8200			25017	23100			25019	1970			25019	5190
	25022	7990			25018	22500			25019	1840			25019	4670
	25022	7790			25018	21800			25019	1700			25019	4210
	25022	7590			25018	21000			25019	1570			25019	3800
	25022	7410			25018	20300			25020	1440			25019	3450
	25022	7220			25018	19600			25020	1310			25019	3140
	25022	7040			25018	18800			25020	1180			25020	2870
	25022	6870			25018	18100			25020	1060			25020	2630
	25022	6700			25018	17300			25020	949			25020	2410
	25023	6530			25018	16500			25020	844			25020	2220
	25023	6370			25018	15800			25020	747			25020	2050
	25023	6210			25019	15100			25020	658			25020	1890
	25023	6060			25019	14300			25020	579			25020	1750
	25023	5910			25019	13600			25020	508			25020	1620
	25023	5760			25019	12900			25021	447			25020	1500
	25023	5610			25019	12300			25021	393			25020	1380
	25023	5470			25019	11600			25021	347			25021	1280
	25023	5320			25019	11000			25021	307			25021	1180
	25023	5190			25019	10400			25021	274			25021	1080
	25024	5050			25019	9850			25021	247			25021	997
	25024	4920			25019	9310			25021	225			25021	915
	25024	4790			25020	8800			25021	206			25021	839
	25024	4670			25020	8310			25021	192			25021	768
	25024	4550			25020	7850			25021	181			25021	702
	25024	4430			25020	7420			25022	172			25021	641
	25024	4320			25020	7010			25022	166			25021	584
	25024	4220			25020	6620			25022	162			25022	532
	25024	4110			25020	6260			25022	159			25022	484
	25024	4010			25020	5920			25022	158			25022	440
	25025	3920			25020	5600			25022	158			25022	399
	25025	3830			25020	5300			25022	159			25022	362
	25025	3750			25021	5020			25022	161			25022	328
	25025	3670			25021	4760			25022	164			25022	297
	25025	3600			25021	4510			25022	167			25022	269
	25025	3530			25021	4280			25023	172			25022	243
	25025	3470			25021	4070			25023	177			25022	220
	25025	3410			25021	3870			25023	183			25023	198
	25025	3360			25021	3680			25023	190			25023	179
	25025	3310			25021	3510			25023	197			25023	161
	25026	3270			25021	3340			25023	206			25023	146
	25026	3240			25021	3190			25023	215			25023	131
	25026	3200			25022	3050			25023	225			25023	119
	25026	3180			25022	2910			25023	236			25023	107
	25026	3150			25022	2780			25023	247			25023	96.8
	25026	3140			25022	2670			25024	258			25023	87.5
	25026	3120			25022	2560			25024	270			25023	79.2
	25026	3110			25022	2450			25024	281			25024	71.7
	25026	3110			25022	2360			25024	293			25024	65.1
	25026	3110			25022	2260			25024	306			25024	59.1
	25027	3110			25022	2180			25024	318			25024	53.8
	25027	3110			25022	2100			25024	332			25024	49
	25027	3120			25023	2030			25024	347			25024	44.8
	25027	3140			25023	1960			25024	366			25024	41.1
	25027	3150			25023	1900			25024	391			25024	37.7
	25027	3170			25023	1840			25025	425			25024	34.8
	25027	3190			25023	1780			25025	474			25024	32.2
	25027	3220			25023	1730			25025	546			25025	29.9
	25027	3250			25023	1680			25025	651			25025	27.9
	25027	3280			25023	1640			25025	804			25025	26.2
	25028	3310			25023	1600			25025	1020			25025	24.7
	25028	3350			25023	1560			25025	1330			25025	23.4
	25028	3390			25024	1530			25025	1760			25025	22.2
	25028	3430			25024	1490			25025	2330			25025	21.2
	25028	3480			25024	1460			25025	3070			25025	20.4
	25028	3520			25024	1430			25026	4000			25025	19.7
	25028	3570			25024	1410			25026	5140			25025	19.1
	25028	3630			25024	1380			25026	6500			25026	18.6
	25028	3680			25024	1360			25026	8060			25026	18.2
	25028	3740			25024	1340			25026	9790			25026	17.9
	25029	3800			25024	1320			25026	11600			25026	17.8
	25029	3860			25024	1300			25026	13500			25026	17.7
	25029	3930			25025	1280			25026	15400			25026	17.6
	25029	3990			25025	1260			25026	17100			25026	17.7
	25029	4060			25025	1250			25026	18600			25026	17.8
	25029	4140			25025	1230			25027	19800			25026	18
	25029	4210			25025	1220			25027	20600			25026	18.3
	25029	4290			25025	1200			25027	21000			25027	18.6
	25029	4370			25025	1190			25027	21000			25027	19
	25029	4450			25025	1180			25027	20500			25027	19.5
	25030	4540			25025	1160			25027	19700			25027	20
	25030	4630			25025	1150			25027	18600			25027	20.5
	25030	4720			25026	1140			25027	17200			25027	21.1
	25030	4810			25026	1130			25027	15700			25027	21.8
	25030	4910			25026	1120			25027	14000			25027	22.5
	25030	5010			25026	1110			25028	12400			25027	23.2
	25030	5110			25026	1100			25028	10800			25027	24
	25030	5220			25026	1090			25028	9350			25028	24.9
	25030	5320			25026	1090			25028	7990			25028	25.8
	25030	5430			25026	1080			25028	6790			25028	26.8
	25031	5550			25026	1070			25028	5740			25028	27.8
	25031	5660			25026	1070			25028	4850			25028	29
	25031	5780			25027	1060			25028	4100			25028	30.2
	25031	5900			25027	1060			25028	3490			25028	31.5
	25031	6030			25027	1060			25028	3010			25028	33
	25031	6150			25027	1050			25029	2620			25028	34.5
	25031	6280			25027	1050			25029	2330			25028	36.3
	25031	6420			25027	1050			25029	2110			25029	38.1
	25031	6550			25027	1050			25029	1960			25029	40.2
	25031	6690			25027	1050			25029	1850			25029	42.4
	25032	6830			25027	1050			25029	1790			25029	44.8
	25032	6980			25027	1060			25029	1760			25029	47.4
	25032	7120			25028	1060			25029	1760			25029	50.3
	25032	7270			25028	1070			25029	1780			25029	53.4
	25032	7430			25028	1080			25029	1810			25029	56.7
	25032	7580			25028	1080			25030	1870			25029	60.3
	25032	7740			25028	1090			25030	1930			25029	64.2
	25032	7900			25028	1110			25030	2010			25030	68.4
	25032	8070			25028	1120			25030	2090			25030	72.9
	25032	8240			25028	1130			25030	2180			25030	77.9
	25033	8410			25028	1150			25030	2280			25030	83.3
	25033	8580			25028	1170			25030	2390			25030	89.3
	25033	8750			25029	1190			25030	2500			25030	95.9
	25033	8930			25029	1210			25030	2610			25030	103
	25033	9110			25029	1230			25030	2730			25030	111
	25033	9290			25029	1260			25031	2860			25030	120
	25033	9480			25029	1290			25031	2990			25030	130
	25033	9660			25029	1310			25031	3120			25031	142
	25033	9850			25029	1350			25031	3260			25031	155
	25033	10000			25029	1380			25031	3400			25031	169
	25034	10200			25029	1420			25031	3550			25031	186
	25034	10400			25029	1450			25031	3710			25031	205
	25034	10600			25030	1500			25031	3860			25031	226
	25034	10800			25030	1540			25031	4030			25031	251
	25034	11000			25030	1590			25031	4190			25031	280
	25034	11200			25030	1630			25032	4360			25031	313
	25034	11400			25030	1690			25032	4530			25031	351
	25034	11600			25030	1740			25032	4700			25032	395
	25034	11700			25030	1800			25032	4870			25032	446
	25034	11900			25030	1870			25032	5040			25032	504
	25035	12100			25030	1930			25032	5210			25032	570
	25035	12300			25030	2010			25032	5370			25032	645
	25035	12500			25031	2080			25032	5540			25032	730
	25035	12600			25031	2160			25032	5700			25032	825
	25035	12800			25031	2250			25032	5870			25032	931
	25035	13000			25031	2340			25033	6030			25032	1050
	25035	13100			25031	2440			25033	6190			25032	1180
	25035	13300			25031	2550			25033	6350			25033	1320
	25035	13400			25031	2660			25033	6510			25033	1460
	25035	13600			25031	2770			25033	6660			25033	1620
	25036	13700			25031	2900			25033	6810			25033	1780
	25036	13800			25031	3030			25033	6950			25033	1950
	25036	14000			25032	3170			25033	7090			25033	2120
	25036	14100			25032	3320			25033	7210			25033	2300
	25036	14200			25032	3480			25033	7320			25033	2470
	25036	14300			25032	3650			25034	7420			25033	2630
	25036	14400			25032	3830			25034	7500			25033	2780
	25036	14500			25032	4020			25034	7570			25034	2930
	25036	14600			25032	4220			25034	7620			25034	3050
	25036	14700			25032	4440			25034	7650			25034	3160
	25037	14700			25032	4670			25034	7670			25034	3260
	25037	14800			25032	4910			25034	7670			25034	3330
	25037	14800			25033	5170			25034	7660			25034	3370
	25037	14900			25033	5450			25034	7630			25034	3400
	25037	14900			25033	5750			25034	7590			25034	3410
	25037	14900			25033	6060			25035	7540			25034	3390
	25037	15000			25033	6400			25035	7470			25034	3360
	25037	15000			25033	6760			25035	7400			25035	3310
	25037	15000			25033	7140			25035	7330			25035	3230
	25037	14900			25033	7550			25035	7260			25035	3150
	25038	14900			25033	7980			25035	7180			25035	3050
	25038	14900			25033	8440			25035	7110			25035	2940
	25038	14800			25034	8920			25035	7040			25035	2820
	25038	14800			25034	9430			25035	6980			25035	2700
	25038	14700			25034	9970			25035	6920			25035	2570
	25038	14700			25034	10500			25036	6860			25035	2450
	25038	14600			25034	11100			25036	6820			25035	2320
	25038	14500			25034	11800			25036	6770			25036	2200
	25038	14400			25034	12400			25036	6730			25036	2090
	25038	14300			25034	13100			25036	6700			25036	1990
	25039	14200			25034	13800			25036	6660			25036	1890
	25039	14100			25034	14500			25036	6630			25036	1800
	25039	13900			25035	15200			25036	6610			25036	1720
	25039	13800			25035	15900			25036	6580			25036	1650
	25039	13700			25035	16700			25036	6560			25036	1590
	25039	13500			25035	17500			25037	6540			25036	1540
	25039	13400			25035	18200			25037	6520			25036	1500
	25039	13200			25035	19000			25037	6500			25037	1460
	25039	13100			25035	19800			25037	6480			25037	1430
	25039	12900			25035	20500			25037	6460			25037	1400
	25040	12800			25035	21300			25037	6440			25037	1380
	25040	12600			25035	22000			25037	6420			25037	1370
	25040	12400			25036	22700			25037	6400			25037	1350
	25040	12300			25036	23400			25037	6390			25037	1340
	25040	12100			25036	24100			25037	6370			25037	1330
	25040	11900			25036	24800			25038	6360			25037	1320
	25040	11800			25036	25400			25038	6360			25037	1310
	25040	11600			25036	26000			25038	6370			25038	1300
	25040	11400			25036	26500			25038	6380			25038	1300
	25040	11300			25036	27000			25038	6410			25038	1290
	25041	11100			25036	27400			25038	6470			25038	1270
	25041	11000			25036	27800			25038	6540			25038	1260
	25041	10800			25037	28200			25038	6650			25038	1250
	25041	10700			25037	28400			25038	6800			25038	1230
	25041	10500			25037	28700			25038	7000			25038	1220
	25041	10400			25037	28800			25039	7240			25038	1200
	25041	10200			25037	28900			25039	7550			25038	1180
	25041	10100			25037	29000			25039	7920			25039	1160
	25041	9990			25037	29000			25039	8360			25039	1140
	25041	9880			25037	28900			25039	8870			25039	1120
	25042	9770			25037	28800			25039	9450			25039	1100
	25042	9680			25037	28600			25039	10100			25039	1070
	25042	9590			25038	28300			25039	10800			25039	1050
	25042	9500			25038	28000			25039	11600			25039	1030
	25042	9430			25038	27700			25039	12400			25039	1000
	25042	9370			25038	27300			25040	13300			25039	976
	25042	9310			25038	26800			25040	14100			25039	950
	25042	9260			25038	26400			25040	14900			25040	925
	25042	9230			25038	25800			25040	15700			25040	899
	25042	9200			25038	25300			25040	16400			25040	874
	25043	9180			25038	24700			25040	17000			25040	849
	25043	9170			25038	24100			25040	17500			25040	824
	25043	9170			25039	23500			25040	17900			25040	799
	25043	9180			25039	22800			25040	18100			25040	775
	25043	9210			25039	22100			25040	18200			25040	751
	25043	9240			25039	21400			25041	18100			25040	728
	25043	9280			25039	20700			25041	17800			25040	705
	25043	9330			25039	20000			25041	17400			25041	682
	25043	9390			25039	19300			25041	16900			25041	660
	25043	9460			25039	18600			25041	16200			25041	639
	25044	9550			25039	17900			25041	15500			25041	618
	25044	9640			25039	17200			25041	14700			25041	597
	25044	9740			25040	16500			25041	13800			25041	577
	25044	9840			25040	15900			25041	12800			25041	557
	25044	9960			25040	15200			25041	11900			25041	538
	25044	10100			25040	14600			25042	10900			25041	520
	25044	10200			25040	14000			25042	9960			25041	502
	25044	10400			25040	13400			25042	9050			25042	485
	25044	10500			25040	12900			25042	8170			25042	468
	25044	10700			25040	12300			25042	7340			25042	452
	25045	10800			25040	11800			25042	6570			25042	437
	25045	11000			25040	11400			25042	5850			25042	422
	25045	11200			25041	11000			25042	5200			25042	409
	25045	11400			25041	10600			25042	4610			25042	396
	25045	11500			25041	10200			25042	4070			25042	384
	25045	11700			25041	9890			25043	3600			25042	373
	25045	11900			25041	9600			25043	3180			25042	363
	25045	12100			25041	9350			25043	2820			25043	354
	25045	12300			25041	9120			25043	2500			25043	346
	25045	12500			25041	8940			25043	2230			25043	339
	25046	12700			25041	8780			25043	2010			25043	333
	25046	12900			25041	8650			25043	1810			25043	328
	25046	13100			25042	8560			25043	1660			25043	325
	25046	13300			25042	8500			25043	1530			25043	323
	25046	13500			25042	8470			25043	1430			25043	322
	25046	13700			25042	8460			25044	1360			25043	322
	25046	13900			25042	8490			25044	1310			25043	324
	25046	14100			25042	8540			25044	1280			25044	328
	25046	14200			25042	8630			25044	1270			25044	332
	25046	14400			25042	8740			25044	1270			25044	339
	25047	14600			25042	8870			25044	1300			25044	347
	25047	14700			25042	9040			25044	1340			25044	356
	25047	14900			25043	9230			25044	1400			25044	368
	25047	15000			25043	9450			25044	1470			25044	381
	25047	15100			25043	9690			25044	1560			25044	396
	25047	15300			25043	9970			25045	1670			25044	413
	25047	15400			25043	10300			25045	1780			25044	432
	25047	15500			25043	10600			25045	1910			25045	453
	25047	15500			25043	10900			25045	2050			25045	477
	25047	15600			25043	11300			25045	2200			25045	504
	25048	15600			25043	11700			25045	2360			25045	534
	25048	15600			25043	12100			25045	2520			25045	567
	25048	15600			25044	12600			25045	2690			25045	605
	25048	15600			25044	13000			25045	2850			25045	647
	25048	15600			25044	13500			25045	3010			25045	694
	25048	15500			25044	14000			25046	3160			25045	748
	25048	15500			25044	14600			25046	3310			25045	808
	25048	15400			25044	15100			25046	3440			25046	877
	25048	15300			25044	15700			25046	3550			25046	954
	25048	15200			25044	16300			25046	3650			25046	1040
	25049	15000			25044	16900			25046	3740			25046	1140
	25049	14900			25044	17500			25046	3810			25046	1250
	25049	14700			25045	18200			25046	3870			25046	1380
	25049	14500			25045	18900			25046	3920			25046	1520
	25049	14300			25045	19600			25046	3960			25046	1680
	25049	14100			25045	20300			25047	3990			25046	1860
	25049	13900			25045	21000			25047	4020			25046	2050
	25049	13700			25045	21700			25047	4040			25047	2260
	25049	13400			25045	22500			25047	4060			25047	2490
	25049	13200			25045	23300			25047	4070			25047	2740
	25050	13000			25045	24100			25047	4090			25047	3000
	25050	12700			25045	24900			25047	4100			25047	3270
	25050	12500			25046	25700			25047	4120			25047	3550
	25050	12200			25046	26500			25047	4130			25047	3830
	25050	12000			25046	27300			25047	4140			25047	4120
	25050	11700			25046	28100			25048	4150			25047	4410
	25050	11400			25046	28900			25048	4160			25047	4690
	25050	11200			25046	29800			25048	4170			25048	4960
	25050	10900			25046	30600			25048	4180			25048	5220
	25050	10700			25046	31400			25048	4190			25048	5460
	25051	10500			25046	32200			25048	4200			25048	5690
	25051	10200			25046	33000			25048	4210			25048	5910
	25051	10000			25047	33800			25048	4230			25048	6120
	25051	9850			25047	34600			25048	4250			25048	6310
	25051	9680			25047	35400			25048	4280			25048	6500
	25051	9550			25047	36100			25049	4320			25048	6690
	25051	9460			25047	36900			25049	4360			25048	6890
	25051	9420			25047	37500			25049	4420			25049	7120
	25051	9460			25047	38200			25049	4500			25049	7380
	25051	9580			25047	38800			25049	4580			25049	7710
	25052	9800			25047	39400			25049	4690			25049	8130
	25052	10100			25047	39900			25049	4800			25049	8690
	25052	10600			25048	40400			25049	4940			25049	9420
	25052	11200			25048	40900			25049	5090			25049	10400
	25052	11900			25048	41200			25049	5250			25049	11700
	25052	12600			25048	41600			25050	5430			25049	13300
	25052	13400			25048	41800			25050	5620			25049	15500
	25052	14200			25048	42000			25050	5810			25050	18400
	25052	15000			25048	42100			25050	6020			25050	22200
	25052	15500			25048	42200			25050	6220			25050	27100
	25053	15900			25048	42200			25050	6430			25050	32900
	25053	16000			25048	42100			25050	6640			25050	39200
	25053	15800			25049	42000			25050	6840			25050	45100
	25053	15400			25049	41700			25050	7030			25050	49900
	25053	14700			25049	41400			25050	7210			25050	53200
	25053	13900			25049	41100			25051	7370			25050	55100
	25053	13000			25049	40600			25051	7520			25050	56100
	25053	12000			25049	40100			25051	7650			25051	56900
	25053	11100			25049	39500			25051	7750			25051	57800
	25053	10300			25049	38800			25051	7830			25051	58900
	25054	9610			25049	38100			25051	7880			25051	59900
	25054	9060			25049	37300			25051	7910			25051	60500
	25054	8650			25050	36400			25051	7900			25051	60600
	25054	8350			25050	35500			25051	7870			25051	59900
	25054	8150			25050	34500			25051	7810			25051	58600
	25054	8030			25050	33500			25052	7730			25051	56500
	25054	7960			25050	32400			25052	7620			25051	53800
	25054	7930			25050	31300			25052	7480			25052	50500
	25054	7930			25050	30200			25052	7330			25052	46900
	25054	7930			25050	29100			25052	7160			25052	43100
	25055	7950			25050	27900			25052	6960			25052	39100
	25055	7970			25050	26800			25052	6760			25052	35200
	25055	7990			25051	25700			25052	6550			25052	31300
	25055	8020			25051	24500			25052	6320			25052	27700
	25055	8040			25051	23400			25052	6100			25052	24300
	25055	8070			25051	22300			25053	5870			25052	21200
	25055	8090			25051	21300			25053	5640			25052	18400
	25055	8120			25051	20200			25053	5420			25053	16000
	25055	8140			25051	19200			25053	5200			25053	13800
	25055	8160			25051	18300			25053	5000			25053	12000
	25056	8190			25051	17400			25053	4800			25053	10400
	25056	8210			25051	16500			25053	4620			25053	9060
	25056	8240			25052	15600			25053	4450			25053	7940
	25056	8270			25052	14800			25053	4300			25053	7010
	25056	8300			25052	14100			25053	4170			25053	6220
	25056	8320			25052	13300			25054	4050			25053	5570
	25056	8360			25052	12700			25054	3950			25053	5020
	25056	8390			25052	12000			25054	3870			25054	4560
	25056	8420			25052	11400			25054	3810			25054	4160
	25056	8460			25052	10800			25054	3760			25054	3820
	25057	8500			25052	10300			25054	3730			25054	3530
	25057	8540			25052	9790			25054	3720			25054	3270
	25057	8590			25053	9320			25054	3720			25054	3040
	25057	8640			25053	8880			25054	3740			25054	2830
	25057	8690			25053	8470			25054	3770			25054	2640
	25057	8740			25053	8090			25055	3810			25054	2470
	25057	8790			25053	7730			25055	3870			25054	2320
	25057	8850			25053	7400			25055	3930			25055	2170
	25057	8920			25053	7090			25055	4010			25055	2040
	25057	8980			25053	6800			25055	4090			25055	1920
	25058	9050			25053	6530			25055	4170			25055	1800
	25058	9120			25053	6280			25055	4260			25055	1700
	25058	9190			25054	6060			25055	4360			25055	1600
	25058	9270			25054	5840			25055	4450			25055	1510
	25058	9350			25054	5650			25055	4550			25055	1430
	25058	9430			25054	5470			25056	4640			25055	1360
	25058	9510			25054	5300			25056	4730			25055	1290
	25058	9600			25054	5150			25056	4820			25056	1230
	25058	9690			25054	5020			25056	4900			25056	1170
	25058	9780			25054	4890			25056	4980			25056	1120
	25059	9870			25054	4780			25056	5050			25056	1070
	25059	9970			25054	4680			25056	5120			25056	1030
	25059	10100			25055	4590			25056	5180			25056	990
	25059	10200			25055	4510			25056	5240			25056	956
	25059	10300			25055	4440			25056	5300			25056	926
	25059	10400			25055	4380			25057	5350			25056	899
	25059	10500			25055	4330			25057	5390			25056	877
	25059	10600			25055	4290			25057	5440			25057	858
	25059	10700			25055	4260			25057	5470			25057	842
	25059	10800			25055	4230			25057	5510			25057	830
	25060	10900			25055	4220			25057	5550			25057	822
	25060	11000			25055	4210			25057	5580			25057	818
	25060	11200			25056	4210			25057	5620			25057	817
	25060	11300			25056	4210			25057	5660			25057	820
	25060	11400			25056	4220			25057	5700			25057	827
	25060	11500			25056	4240			25058	5740			25057	839
	25060	11600			25056	4260			25058	5790			25057	855
	25060	11600			25056	4290			25058	5840			25058	876
	25060	11700			25056	4330			25058	5890			25058	902
	25060	11800			25056	4370			25058	5960			25058	933
	25061	11800			25056	4420			25058	6020			25058	969
	25061	11900			25056	4470			25058	6090			25058	1010
	25061	11900			25057	4530			25058	6170			25058	1060
	25061	11900			25057	4600			25058	6240			25058	1120
	25061	11900			25057	4670			25058	6320			25058	1180
	25061	11900			25057	4750			25059	6390			25058	1250
	25061	11900			25057	4840			25059	6470			25058	1330
	25061	11800			25057	4930			25059	6540			25059	1410
	25061	11800			25057	5030			25059	6600			25059	1510
	25061	11800			25057	5130			25059	6660			25059	1610
	25062	11700			25057	5250			25059	6710			25059	1730
	25062	11600			25057	5370			25059	6760			25059	1850
	25062	11600			25058	5490			25059	6800			25059	1990
	25062	11500			25058	5630			25059	6840			25059	2130
	25062	11400			25058	5760			25059	6880			25059	2290
	25062	11300			25058	5910			25060	6930			25059	2450
	25062	11300			25058	6060			25060	6980			25059	2630
	25062	11200			25058	6210			25060	7050			25060	2810
	25062	11100			25058	6360			25060	7150			25060	3010
	25062	11000			25058	6520			25060	7260			25060	3210
	25063	10900			25058	6670			25060	7410			25060	3420
	25063	10800			25058	6830			25060	7580			25060	3640
	25063	10700			25059	6980			25060	7790			25060	3860
	25063	10600			25059	7140			25060	8020			25060	4090
	25063	10500			25059	7290			25060	8270			25060	4320
	25063	10400			25059	7430			25061	8520			25060	4540
	25063	10300			25059	7570			25061	8760			25060	4770
	25063	10200			25059	7710			25061	8990			25061	4990
	25063	10100			25059	7830			25061	9180			25061	5190
	25063	9930			25059	7950			25061	9320			25061	5390
	25064	9780			25059	8070			25061	9400			25061	5580
	25064	9620			25059	8170			25061	9430			25061	5740
	25064	9450			25060	8260			25061	9400			25061	5890
	25064	9270			25060	8340			25061	9310			25061	6020
	25064	9080			25060	8410			25061	9190			25061	6130
	25064	8870			25060	8460			25062	9040			25061	6210
	25064	8660			25060	8500			25062	8870			25061	6270
	25064	8440			25060	8530			25062	8690			25062	6310
	25064	8210			25060	8550			25062	8530			25062	6320
	25064	7970			25060	8550			25062	8390			25062	6310
	25065	7730			25060	8540			25062	8280			25062	6290
	25065	7480			25060	8520			25062	8200			25062	6240
	25065	7230			25061	8490			25062	8150			25062	6170
	25065	6970			25061	8450			25062	8130			25062	6080
	25065	6720			25061	8400			25062	8150			25062	5980
	25065	6470			25061	8350			25063	8180			25062	5870
	25065	6220			25061	8290			25063	8230			25062	5750
	25065	5980			25061	8220			25063	8290			25063	5630
	25065	5740			25061	8150			25063	8350			25063	5500
	25065	5510			25061	8070			25063	8410			25063	5370
	25066	5300			25061	8000			25063	8450			25063	5250
	25066	5090			25061	7910			25063	8480			25063	5130
	25066	4900			25062	7830			25063	8480			25063	5030
	25066	4730			25062	7740			25063	8460			25063	4950
	25066	4560			25062	7650			25063	8420			25063	4890
	25066	4420			25062	7560			25064	8340			25063	4860
	25066	4290			25062	7460			25064	8240			25063	4880
	25066	4170			25062	7360			25064	8110			25064	4930
	25066	4070			25062	7250			25064	7960			25064	5050
	25066	3990			25062	7140			25064	7790			25064	5230
	25067	3910			25062	7020			25064	7600			25064	5500
	25067	3850			25062	6900			25064	7400			25064	5860
	25067	3790			25063	6770			25064	7190			25064	6330
	25067	3740			25063	6640			25064	6960			25064	6920
	25067	3690			25063	6500			25064	6730			25064	7660
	25067	3640			25063	6360			25065	6500			25064	8560
	25067	3590			25063	6210			25065	6270			25064	9630
	25067	3540			25063	6060			25065	6040			25065	10900
	25067	3480			25063	5910			25065	5810			25065	12300
	25067	3420			25063	5750			25065	5590			25065	13900
	25068	3350			25063	5590			25065	5370			25065	15700
	25068	3270			25063	5430			25065	5170			25065	17600
	25068	3180			25064	5270			25065	4970			25065	19600
	25068	3090			25064	5100			25065	4780			25065	21700
	25068	3000			25064	4950			25065	4600			25065	23900
	25068	2900			25064	4790			25066	4430			25065	26000
	25068	2790			25064	4640			25066	4270			25065	28000
	25068	2690			25064	4490			25066	4120			25066	29900
	25068	2580			25064	4350			25066	3980			25066	31600
	25068	2480			25064	4220			25066	3850			25066	33000
	25069	2370			25064	4090			25066	3730			25066	34100
	25069	2270			25064	3970			25066	3630			25066	34900
	25069	2180			25065	3860			25066	3530			25066	35300
	25069	2090			25065	3760			25066	3440			25066	35300
	25069	2010			25065	3670			25066	3360			25066	35000
	25069	1930			25065	3580			25067	3290			25066	34400
	25069	1860			25065	3510			25067	3230			25066	33400
	25069	1790			25065	3450			25067	3180			25067	32200
	25069	1730			25065	3400			25067	3130			25067	30600
	25069	1680			25065	3360			25067	3100			25067	28900
	25070	1630			25065	3340			25067	3070			25067	27000
	25070	1590			25065	3330			25067	3050			25067	25000
	25070	1550			25066	3330			25067	3040			25067	23000
	25070	1510			25066	3340			25067	3030			25067	20900
	25070	1470			25066	3370			25067	3040			25067	18800
	25070	1440			25066	3420			25068	3050			25067	16800
	25070	1420			25066	3480			25068	3070			25067	14800
	25070	1390			25066	3560			25068	3090			25068	13000
	25070	1360			25066	3670			25068	3120			25068	11300
	25070	1340			25066	3790			25068	3160			25068	9710
	25071	1320			25066	3940			25068	3200			25068	8300
	25071	1300			25066	4120			25068	3250			25068	7050
	25071	1270			25067	4320			25068	3300			25068	5940
	25071	1250			25067	4550			25068	3360			25068	4980
	25071	1240			25067	4810			25068	3420			25068	4160
	25071	1220			25067	5100			25069	3490			25068	3470
	25071	1200			25067	5420			25069	3560			25068	2890
	25071	1180			25067	5770			25069	3640			25069	2410
	25071	1160			25067	6140			25069	3720			25069	2010
	25071	1150			25067	6530			25069	3800			25069	1700
	25072	1130			25067	6950			25069	3890			25069	1450
	25072	1110			25067	7390			25069	3980			25069	1250
	25072	1100			25068	7840			25069	4070			25069	1100
	25072	1080			25068	8310			25069	4160			25069	988
	25072	1060			25068	8790			25069	4260			25069	905
	25072	1050			25068	9280			25070	4350			25069	846
	25072	1030			25068	9780			25070	4450			25069	808
	25072	1020			25068	10300			25070	4550			25070	787
	25072	1010			25068	10800			25070	4650			25070	778
	25072	991			25068	11300			25070	4750			25070	781
	25073	977			25068	11900			25070	4850			25070	792
	25073	964			25068	12400			25070	4940			25070	812
	25073	950			25069	13000			25070	5030			25070	838
	25073	937			25069	13500			25070	5120			25070	870
	25073	925			25069	14100			25070	5210			25070	907
	25073	912			25069	14700			25071	5290			25070	948
	25073	900			25069	15300			25071	5370			25070	995
	25073	888			25069	15900			25071	5450			25071	1050
	25073	876			25069	16500			25071	5520			25071	1100
	25073	865			25069	17100			25071	5590			25071	1160
	25074	853			25069	17700			25071	5660			25071	1220
	25074	843			25069	18300			25071	5730			25071	1280
	25074	832			25070	18800			25071	5790			25071	1340
	25074	822			25070	19400			25071	5850			25071	1410
	25074	811			25070	19900			25071	5910			25071	1480
	25074	802			25070	20500			25072	5970			25071	1550
	25074	792			25070	21000			25072	6030			25071	1620
	25074	783			25070	21400			25072	6090			25072	1690
	25074	775			25070	21800			25072	6150			25072	1760
	25074	766			25070	22200			25072	6220			25072	1830
	25075	758			25070	22600			25072	6280			25072	1900
	25075	751			25070	22900			25072	6340			25072	1960
	25075	744			25071	23100			25072	6410			25072	2020
	25075	737			25071	23300			25072	6490			25072	2080
	25075	731			25071	23500			25072	6560			25072	2140
	25075	725			25071	23500			25073	6640			25072	2190
	25075	720			25071	23600			25073	6730			25072	2230
	25075	716			25071	23500			25073	6820			25073	2280
	25075	713			25071	23400			25073	6910			25073	2320
	25075	710			25071	23300			25073	7010			25073	2350
	25076	708			25071	23100			25073	7110			25073	2390
	25076	707			25071	22800			25073	7220			25073	2430
	25076	707			25072	22500			25073	7340			25073	2470
	25076	709			25072	22200			25073	7460			25073	2530
	25076	711			25072	21800			25073	7590			25073	2600
	25076	715			25072	21300			25074	7720			25073	2690
	25076	721			25072	20900			25074	7860			25073	2830
	25076	728			25072	20400			25074	8000			25074	3010
	25076	737			25072	19800			25074	8150			25074	3260
	25076	748			25072	19300			25074	8310			25074	3600
	25077	762			25072	18700			25074	8470			25074	4060
	25077	778			25072	18100			25074	8630			25074	4700
	25077	796			25073	17500			25074	8800			25074	5560
	25077	817			25073	16900			25074	8960			25074	6740
	25077	841			25073	16300			25074	9130			25074	8330
	25077	869			25073	15600			25075	9300			25074	10400
	25077	900			25073	15000			25075	9470			25074	13100
	25077	935			25073	14400			25075	9640			25075	16500
	25077	974			25073	13800			25075	9810			25075	20400
	25077	1020			25073	13100			25075	9980			25075	24600
	25078	1060			25073	12500			25075	10100			25075	28900
	25078	1120			25073	12000			25075	10300			25075	32800
	25078	1180			25074	11400			25075	10500			25075	35900
	25078	1240			25074	10800			25075	10600			25075	37800
	25078	1310			25074	10300			25075	10700			25075	38200
	25078	1380			25074	9740			25076	10900			25075	37100
	25078	1470			25074	9240			25076	11000			25075	34700
	25078	1550			25074	8760			25076	11100			25076	31300
	25078	1650			25074	8300			25076	11200			25076	27300
	25078	1760			25074	7870			25076	11300			25076	23100
	25079	1870			25074	7460			25076	11400			25076	19000
	25079	1990			25074	7070			25076	11500			25076	15400
	25079	2120			25075	6710			25076	11500			25076	12200
	25079	2260			25075	6370			25076	11600			25076	9610
	25079	2420			25075	6050			25076	11600			25076	7520
	25079	2580			25075	5750			25077	11600			25076	5880
	25079	2760			25075	5470			25077	11600			25076	4590
	25079	2950			25075	5220			25077	11500			25077	3600
	25079	3150			25075	4980			25077	11500			25077	2830
	25079	3370			25075	4760			25077	11400			25077	2230
	25080	3600			25075	4560			25077	11300			25077	1760
	25080	3840			25075	4380			25077	11200			25077	1390
	25080	4100			25076	4210			25077	11000			25077	1110
	25080	4380			25076	4050			25077	10900			25077	887
	25080	4680			25076	3900			25077	10800			25077	716
	25080	4990			25076	3770			25078	10600			25077	585
	25080	5320			25076	3640			25078	10500			25077	483
	25080	5670			25076	3520			25078	10300			25078	406
	25080	6030			25076	3410			25078	10200			25078	346
	25080	6420			25076	3310			25078	10000			25078	300
	25081	6820			25076	3210			25078	9860			25078	265
	25081	7240			25076	3110			25078	9700			25078	237
	25081	7680			25077	3030			25078	9530			25078	215
	25081	8140			25077	2940			25078	9360			25078	198
	25081	8610			25077	2870			25078	9170			25078	184
	25081	9110			25077	2790			25079	8980			25078	173
	25081	9620			25077	2720			25079	8780			25078	164
	25081	10100			25077	2660			25079	8570			25079	157
	25081	10700			25077	2600			25079	8350			25079	152
	25081	11300			25077	2540			25079	8120			25079	148
	25082	11800			25077	2490			25079	7880			25079	145
	25082	12400			25077	2440			25079	7640			25079	144
	25082	13000			25078	2400			25079	7390			25079	144
	25082	13600			25078	2360			25079	7140			25079	146
	25082	14200			25078	2330			25079	6880			25079	149
	25082	14900			25078	2300			25080	6620			25079	153
	25082	15500			25078	2280			25080	6370			25079	160
	25082	16100			25078	2260			25080	6110			25080	170
	25082	16800			25078	2240			25080	5860			25080	182
	25082	17400			25078	2230			25080	5610			25080	198
	25083	18100			25078	2230			25080	5370			25080	219
	25083	18700			25078	2230			25080	5140			25080	245
	25083	19400			25079	2230			25080	4920			25080	277
	25083	20100			25079	2240			25080	4710			25080	318
	25083	20700			25079	2260			25080	4520			25080	369
	25083	21400			25079	2280			25081	4330			25080	432
	25083	22100			25079	2310			25081	4170			25080	510
	25083	22800			25079	2340			25081	4020			25081	605
	25083	23600			25079	2380			25081	3890			25081	722
	25083	24300			25079	2430			25081	3770			25081	864
	25084	25100			25079	2480			25081	3670			25081	1040
	25084	25800			25079	2540			25081	3590			25081	1240
	25084	26600			25080	2610			25081	3520			25081	1480
	25084	27400			25080	2680			25081	3480			25081	1770
	25084	28100			25080	2760			25081	3450			25081	2100
	25084	28900			25080	2850			25082	3430			25081	2490
	25084	29600			25080	2950			25082	3440			25081	2930
	25084	30300			25080	3060			25082	3450			25082	3420
	25084	31000			25080	3170			25082	3490			25082	3970
	25084	31600			25080	3290			25082	3540			25082	4570
	25085	32200			25080	3430			25082	3600			25082	5230
	25085	32700			25080	3570			25082	3670			25082	5930
	25085	33200			25081	3730			25082	3760			25082	6670
	25085	33600			25081	3890			25082	3860			25082	7440
	25085	33900			25081	4070			25082	3960			25082	8230
	25085	34200			25081	4250			25083	4080			25082	9030
	25085	34300			25081	4450			25083	4210			25082	9840
	25085	34400			25081	4660			25083	4340			25083	10600
	25085	34400			25081	4880			25083	4480			25083	11400
	25085	34300			25081	5120			25083	4620			25083	12200
	25086	34100			25081	5370			25083	4760			25083	12900
	25086	33800			25081	5630			25083	4900			25083	13600
	25086	33400			25082	5900			25083	5050			25083	14200
	25086	33000			25082	6190			25083	5180			25083	14700
	25086	32500			25082	6490			25083	5320			25083	15300
	25086	31900			25082	6800			25084	5440			25083	15700
	25086	31300			25082	7130			25084	5560			25083	16200
	25086	30600			25082	7470			25084	5660			25084	16500
	25086	29900			25082	7820			25084	5750			25084	16800
	25086	29200			25082	8190			25084	5830			25084	17100
	25087	28400			25082	8570			25084	5890			25084	17300
	25087	27600			25082	8960			25084	5930			25084	17500
	25087	26900			25083	9370			25084	5960			25084	17600
	25087	26100			25083	9780			25084	5960			25084	17700
	25087	25300			25083	10200			25084	5950			25084	17700
	25087	24500			25083	10600			25085	5920			25084	17800
	25087	23700			25083	11100			25085	5870			25084	17700
	25087	23000			25083	11500			25085	5800			25085	17700
	25087	22200			25083	12000			25085	5710			25085	17600
	25087	21500			25083	12400			25085	5610			25085	17500
	25088	20900			25083	12900			25085	5500			25085	17400
	25088	20200			25083	13300			25085	5370			25085	17300
	25088	19600			25084	13800			25085	5240			25085	17100
	25088	19000			25084	14200			25085	5100			25085	17000
	25088	18500			25084	14600			25085	4950			25085	16800
	25088	18000			25084	15000			25086	4800			25085	16700
	25088	17500			25084	15400			25086	4640			25085	16500
	25088	17000			25084	15700			25086	4490			25086	16400
	25088	16600			25084	16100			25086	4330			25086	16200
	25088	16200			25084	16400			25086	4180			25086	16100
	25089	15800			25084	16600			25086	4030			25086	16000
	25089	15500			25084	16900			25086	3890			25086	15900
	25089	15100			25085	17100			25086	3750			25086	15900
	25089	14800			25085	17200			25086	3610			25086	15800
	25089	14600			25085	17400			25086	3490			25086	15800
	25089	14300			25085	17500			25087	3370			25086	15900
	25089	14100			25085	17500			25087	3260			25086	15900
	25089	13900			25085	17600			25087	3150			25087	16000
	25089	13700			25085	17500			25087	3050			25087	16100
	25089	13500			25085	17500			25087	2960			25087	16200
	25090	13400			25085	17400			25087	2880			25087	16400
	25090	13300			25085	17400			25087	2800			25087	16500
	25090	13200			25086	17200			25087	2730			25087	16600
	25090	13100			25086	17100			25087	2670			25087	16700
	25090	13100			25086	16900			25087	2610			25087	16800
	25090	13100			25086	16800			25088	2560			25087	16900
	25090	13100			25086	16600			25088	2510			25087	16900
	25090	13100			25086	16400			25088	2470			25088	16900
	25090	13200			25086	16100			25088	2430			25088	16800
	25090	13400			25086	15900			25088	2400			25088	16700
	25091	13600			25086	15700			25088	2370			25088	16500
	25091	13800			25086	15400			25088	2340			25088	16200
	25091	14000			25087	15200			25088	2320			25088	15900
	25091	14400			25087	15000			25088	2300			25088	15500
	25091	14700			25087	14700			25088	2280			25088	15100
	25091	15100			25087	14500			25089	2260			25088	14600
	25091	15600			25087	14300			25089	2250			25088	14100
	25091	16100			25087	14000			25089	2240			25089	13500
	25091	16700			25087	13800			25089	2230			25089	12900
	25091	17300			25087	13600			25089	2220			25089	12300
	25092	18000			25087	13400			25089	2210			25089	11600
	25092	18800			25087	13100			25089	2200			25089	11000
	25092	19600			25088	12900			25089	2200			25089	10300
	25092	20400			25088	12700			25089	2190			25089	9650
	25092	21300			25088	12500			25089	2190			25089	8990
	25092	22300			25088	12300			25090	2180			25089	8350
	25092	23300			25088	12000			25090	2180			25089	7730
	25092	24400			25088	11800			25090	2170			25090	7140
	25092	25400			25088	11600			25090	2170			25090	6580
	25092	26600			25088	11400			25090	2160			25090	6060
	25093	27700			25088	11100			25090	2160			25090	5570
	25093	28900			25088	10900			25090	2150			25090	5120
	25093	30200			25089	10600			25090	2140			25090	4700
	25093	31400			25089	10400			25090	2140			25090	4320
	25093	32600			25089	10100			25090	2130			25090	3970
	25093	33900			25089	9860			25091	2120			25090	3660
	25093	35100			25089	9590			25091	2120			25090	3370
	25093	36300			25089	9330			25091	2110			25091	3100
	25093	37400			25089	9060			25091	2110			25091	2870
	25093	38500			25089	8800			25091	2100			25091	2650
	25094	39500			25089	8530			25091	2100			25091	2460
	25094	40400			25089	8270			25091	2100			25091	2280
	25094	41200			25090	8000			25091	2110			25091	2130
	25094	41900			25090	7740			25091	2120			25091	1990
	25094	42500			25090	7490			25091	2130			25091	1860
	25094	42900			25090	7240			25092	2150			25091	1750
	25094	43300			25090	7000			25092	2170			25091	1650
	25094	43500			25090	6760			25092	2210			25092	1560
	25094	43600			25090	6530			25092	2250			25092	1490
	25094	43600			25090	6300			25092	2300			25092	1420
	25095	43500			25090	6080			25092	2370			25092	1370
	25095	43300			25090	5870			25092	2460			25092	1330
	25095	43100			25091	5670			25092	2570			25092	1300
	25095	42700			25091	5470			25092	2710			25092	1280
	25095	42300			25091	5280			25092	2880			25092	1270
	25095	41800			25091	5100			25093	3090			25092	1270
	25095	41300			25091	4920			25093	3350			25092	1290
	25095	40700			25091	4750			25093	3670			25093	1330
	25095	40000			25091	4590			25093	4040			25093	1380
	25095	39300			25091	4440			25093	4490			25093	1450
	25096	38500			25091	4290			25093	5010			25093	1550
	25096	37700			25091	4140			25093	5600			25093	1680
	25096	36900			25092	4000			25093	6280			25093	1840
	25096	36000			25092	3870			25093	7020			25093	2040
	25096	35100			25092	3750			25093	7840			25093	2290
	25096	34200			25092	3630			25094	8700			25093	2590
	25096	33200			25092	3510			25094	9610			25093	2980
	25096	32300			25092	3410			25094	10500			25094	3450
	25096	31300			25092	3300			25094	11500			25094	4020
	25096	30400			25092	3210			25094	12300			25094	4730
	25097	29400			25092	3120			25094	13200			25094	5580
	25097	28500			25092	3030			25094	13900			25094	6610
	25097	27600			25093	2950			25094	14600			25094	7820
	25097	26800			25093	2870			25094	15100			25094	9230
	25097	25900			25093	2800			25094	15500			25094	10800
	25097	25100			25093	2730			25095	15800			25094	12600
	25097	24400			25093	2670			25095	16000			25094	14500
	25097	23700			25093	2610			25095	16000			25095	16500
	25097	23000			25093	2560			25095	15900			25095	18400
	25097	22400			25093	2510			25095	15700			25095	20300
	25098	21800			25093	2460			25095	15500			25095	22000
	25098	21300			25093	2410			25095	15200			25095	23400
	25098	20800			25094	2370			25095	14900			25095	24400
	25098	20300			25094	2330			25095	14600			25095	25000
	25098	19900			25094	2300			25095	14200			25095	25200
	25098	19500			25094	2270			25096	14000			25095	24800
	25098	19200			25094	2240			25096	13700			25095	24100
	25098	18800			25094	2210			25096	13500			25096	22900
	25098	18500			25094	2180			25096	13300			25096	21500
	25098	18200			25094	2160			25096	13100			25096	19800
	25099	18000			25094	2140			25096	13000			25096	18000
	25099	17700			25094	2130			25096	12900			25096	16200
	25099	17500			25095	2110			25096	12800			25096	14400
	25099	17200			25095	2100			25096	12800			25096	12700
	25099	17000			25095	2100			25096	12700			25096	11200
	25099	16800			25095	2100			25097	12700			25096	9790
	25099	16500			25095	2110			25097	12600			25096	8570
	25099	16300			25095	2120			25097	12500			25097	7520
	25099	16100			25095	2140			25097	12400			25097	6630
	25099	15800			25095	2160			25097	12300			25097	5880
	25100	15600			25095	2200			25097	12200			25097	5260
	25100	15300			25095	2240			25097	12100			25097	4750
	25100	15000			25096	2300			25097	11900			25097	4340
	25100	14800			25096	2380			25097	11700			25097	4000
	25100	14500			25096	2470			25097	11500			25097	3730
	25100	14200			25096	2570			25098	11300			25097	3520
	25100	13900			25096	2700			25098	11100			25097	3350
	25100	13600			25096	2860			25098	10800			25098	3230
	25100	13300			25096	3050			25098	10600			25098	3160
	25100	13000			25096	3270			25098	10300			25098	3110
	25101	12600			25096	3520			25098	10000			25098	3100
	25101	12300			25096	3830			25098	9750			25098	3120
	25101	12000			25097	4180			25098	9460			25098	3170
	25101	11700			25097	4600			25098	9170			25098	3240
	25101	11400			25097	5080			25098	8870			25098	3350
	25101	11100			25097	5640			25099	8570			25098	3480
	25101	10800			25097	6290			25099	8270			25098	3640
	25101	10500			25097	7040			25099	7980			25099	3830
	25101	10300			25097	7900			25099	7690			25099	4050
	25101	10000			25097	8880			25099	7400			25099	4300
	25102	9760			25097	10000			25099	7120			25099	4580
	25102	9540			25097	11300			25099	6840			25099	4890
	25102	9330			25098	12700			25099	6580			25099	5230
	25102	9140			25098	14300			25099	6320			25099	5610
	25102	8960			25098	16000			25099	6070			25099	6020
	25102	8810			25098	17900			25100	5840			25099	6460
	25102	8670			25098	20000			25100	5610			25099	6930
	25102	8550			25098	22200			25100	5390			25100	7440
	25102	8440			25098	24600			25100	5190			25100	7980
	25102	8360			25098	27100			25100	5000			25100	8540
	25103	8290			25098	29600			25100	4820			25100	9130
	25103	8240			25098	32200			25100	4650			25100	9740
	25103	8210			25099	34800			25100	4500			25100	10400
	25103	8200			25099	37300			25100	4360			25100	11000
	25103	8200			25099	39600			25100	4230			25100	11700
	25103	8220			25099	41800			25101	4120			25100	12300
	25103	8260			25099	43700			25101	4020			25100	12900
	25103	8310			25099	45200			25101	3940			25101	13500
	25103	8380			25099	46300			25101	3870			25101	14100
	25103	8460			25099	47000			25101	3820			25101	14700
	25104	8550			25099	47200			25101	3790			25101	15200
	25104	8660			25099	46900			25101	3770			25101	15600
	25104	8770			25100	46200			25101	3760			25101	16000
	25104	8900			25100	44900			25101	3770			25101	16400
	25104	9030			25100	43100			25101	3800			25101	16600
	25104	9170			25100	41000			25102	3830			25101	16800
	25104	9310			25100	38500			25102	3880			25101	16800
	25104	9460			25100	35800			25102	3940			25102	16800
	25104	9610			25100	32800			25102	4000			25102	16700
	25104	9760			25100	29800			25102	4070			25102	16500
	25105	9910			25100	26900			25102	4140			25102	16200
	25105	10100			25100	23900			25102	4200			25102	15800
	25105	10200			25101	21200			25102	4270			25102	15400
	25105	10300			25101	18600			25102	4320			25102	14900
	25105	10500			25101	16200			25102	4370			25102	14400
	25105	10600			25101	14200			25103	4400			25102	13800
	25105	10700			25101	12300			25103	4410			25102	13200
	25105	10800			25101	10800			25103	4410			25103	12600
	25105	11000			25101	9470			25103	4390			25103	12000
	25105	11100			25101	8380			25103	4350			25103	11400
	25106	11200			25101	7490			25103	4300			25103	10800
	25106	11300			25101	6760			25103	4220			25103	10200
	25106	11400			25102	6170			25103	4130			25103	9690
	25106	11500			25102	5690			25103	4030			25103	9180
	25106	11600			25102	5290			25103	3910			25103	8710
	25106	11700			25102	4970			25104	3800			25103	8270
	25106	11800			25102	4700			25104	3670			25103	7870
	25106	11900			25102	4460			25104	3550			25104	7500
	25106	12000			25102	4270			25104	3430			25104	7160
	25106	12100			25102	4100			25104	3310			25104	6860
	25107	12300			25102	3950			25104	3200			25104	6580
	25107	12400			25102	3830			25104	3100			25104	6330
	25107	12600			25103	3730			25104	3000			25104	6110
	25107	12700			25103	3640			25104	2910			25104	5910
	25107	12900			25103	3580			25104	2840			25104	5740
	25107	13100			25103	3530			25105	2770			25104	5580
	25107	13300			25103	3500			25105	2710			25104	5450
	25107	13500			25103	3490			25105	2670			25105	5330
	25107	13800			25103	3480			25105	2630			25105	5240
	25107	14000			25103	3490			25105	2610			25105	5150
	25108	14300			25103	3500			25105	2600			25105	5090
	25108	14600			25103	3520			25105	2600			25105	5040
	25108	14900			25104	3550			25105	2610			25105	5000
	25108	15200			25104	3580			25105	2640			25105	4970
	25108	15600			25104	3610			25105	2680			25105	4960
	25108	16000			25104	3640			25106	2730			25105	4960
	25108	16300			25104	3680			25106	2790			25105	4970
	25108	16700			25104	3710			25106	2860			25106	4990
	25108	17100			25104	3740			25106	2950			25106	5020
	25108	17600			25104	3770			25106	3040			25106	5060
	25109	18000			25104	3790			25106	3130			25106	5110
	25109	18500			25104	3820			25106	3240			25106	5170
	25109	18900			25105	3840			25106	3350			25106	5240
	25109	19400			25105	3860			25106	3460			25106	5330
	25109	20000			25105	3880			25106	3570			25106	5430
	25109	20500			25105	3900			25107	3680			25106	5530
	25109	21000			25105	3920			25107	3800			25106	5660
	25109	21600			25105	3940			25107	3910			25107	5790
	25109	22100			25105	3960			25107	4010			25107	5930
	25109	22700			25105	3980			25107	4110			25107	6090
	25110	23300			25105	4010			25107	4200			25107	6260
	25110	23900			25105	4040			25107	4290			25107	6440
	25110	24600			25106	4070			25107	4370			25107	6630
	25110	25200			25106	4100			25107	4450			25107	6830
	25110	25900			25106	4140			25107	4520			25107	7040
	25110	26500			25106	4190			25108	4590			25107	7250
	25110	27200			25106	4240			25108	4650			25107	7470
	25110	27900			25106	4300			25108	4710			25108	7700
	25110	28500			25106	4370			25108	4780			25108	7920
	25110	29200			25106	4440			25108	4840			25108	8160
	25111	29900			25106	4530			25108	4920			25108	8390
	25111	30600			25106	4620			25108	4990			25108	8620
	25111	31300			25107	4730			25108	5080			25108	8850
	25111	32000			25107	4850			25108	5180			25108	9080
	25111	32700			25107	4980			25108	5290			25108	9310
	25111	33300			25107	5130			25109	5430			25108	9540
	25111	34000			25107	5290			25109	5580			25108	9760
	25111	34600			25107	5460			25109	5750			25109	9980
	25111	35200			25107	5650			25109	5940			25109	10200
	25111	35800			25107	5850			25109	6170			25109	10400
	25112	36300			25107	6060			25109	6410			25109	10600
	25112	36900			25107	6290			25109	6690			25109	10900
	25112	37300			25108	6530			25109	7000			25109	11100
	25112	37800			25108	6790			25109	7340			25109	11300
	25112	38200			25108	7050			25109	7710			25109	11500
	25112	38500			25108	7320			25110	8110			25109	11700
	25112	38800			25108	7600			25110	8550			25109	11900
	25112	39000			25108	7890			25110	9010			25110	12100
	25112	39200			25108	8190			25110	9510			25110	12200
	25112	39300			25108	8480			25110	10000			25110	12400
	25113	39400			25108	8790			25110	10600			25110	12600
	25113	39300			25108	9090			25110	11200			25110	12700
	25113	39300			25109	9390			25110	11700			25110	12800
	25113	39100			25109	9690			25110	12400			25110	12900
	25113	38900			25109	9980			25110	13000			25110	13000
	25113	38700			25109	10300			25111	13600			25110	13000
	25113	38400			25109	10600			25111	14300			25110	13000
	25113	38000			25109	10800			25111	14900			25111	13000
	25113	37500			25109	11100			25111	15500			25111	13000
	25113	37100			25109	11300			25111	16100			25111	12900
	25114	36500			25109	11600			25111	16700			25111	12800
	25114	35900			25109	11800			25111	17300			25111	12700
	25114	35300			25110	12000			25111	17900			25111	12600
	25114	34600			25110	12100			25111	18400			25111	12400
	25114	33900			25110	12300			25111	18900			25111	12200
	25114	33200			25110	12400			25112	19300			25111	12000
	25114	32400			25110	12500			25112	19700			25111	11700
	25114	31600			25110	12600			25112	20100			25112	11500
	25114	30800			25110	12700			25112	20400			25112	11200
	25114	30000			25110	12700			25112	20600			25112	10900
	25115	29200			25110	12700			25112	20800			25112	10600
	25115	28400			25110	12700			25112	21000			25112	10200
	25115	27500			25111	12700			25112	21000			25112	9910
	25115	26700			25111	12600			25112	21000			25112	9580
	25115	25900			25111	12500			25112	21000			25112	9250
	25115	25100			25111	12400			25113	20900			25112	8910
	25115	24300			25111	12300			25113	20700			25112	8580
	25115	23500			25111	12100			25113	20500			25113	8260
	25115	22700			25111	12000			25113	20200			25113	7940
	25115	22000			25111	11800			25113	19900			25113	7630
	25116	21300			25111	11600			25113	19500			25113	7340
	25116	20600			25111	11400			25113	19100			25113	7060
	25116	20000			25112	11100			25113	18700			25113	6790
	25116	19400			25112	10900			25113	18200			25113	6540
	25116	18800			25112	10600			25113	17700			25113	6310
	25116	18200			25112	10300			25114	17200			25113	6100
	25116	17700			25112	10100			25114	16700			25113	5910
	25116	17200			25112	9790			25114	16100			25114	5750
	25116	16800			25112	9500			25114	15600			25114	5610
	25116	16400			25112	9220			25114	15000			25114	5490
	25117	16000			25112	8930			25114	14500			25114	5390
	25117	15600			25112	8650			25114	13900			25114	5320
	25117	15300			25113	8360			25114	13400			25114	5280
	25117	15000			25113	8080			25114	12900			25114	5260
	25117	14800			25113	7810			25114	12400			25114	5260
	25117	14500			25113	7530			25115	11900			25114	5290
	25117	14300			25113	7270			25115	11400			25114	5340
	25117	14200			25113	7020			25115	11000			25115	5410
	25117	14000			25113	6770			25115	10600			25115	5510
	25117	13900			25113	6530			25115	10200			25115	5630
	25118	13900			25113	6310			25115	9800			25115	5780
	25118	13800			25113	6100			25115	9440			25115	5940
	25118	13800			25114	5900			25115	9110			25115	6120
	25118	13800			25114	5730			25115	8800			25115	6330
	25118	13800			25114	5570			25115	8500			25115	6550
	25118	13900			25114	5440			25116	8230			25115	6790
	25118	14000			25114	5340			25116	7980			25115	7040
	25118	14100			25114	5300			25116	7750			25116	7310
	25118	14200			25114	5330			25116	7530			25116	7600
	25118	14300			25114	5490			25116	7340			25116	7890
	25119	14400			25114	5830			25116	7160			25116	8190
	25119	14600			25114	6460			25116	6990			25116	8500
	25119	14800			25115	7540			25116	6510			25116	8810
	25119	14900			25115	9270			25116	5700			25116	9120
	25119	15100			25115	11900			25116	5260			25116	9340
	25119	15300			25115	15800			25117	5170			25116	9470
	25119	15600			25115	21100			25117	5100			25116	9680
	25119	15800			25115	28100			25117	5050			25117	9960
	25119	16000			25115	36700			25117	5030			25117	10200
	25119	16300			25115	46600			25117	5040			25117	10500
	25120	16700			25115	57100			25117	5080			25117	10700
	25120	17000			25115	67200			25117	5160			25117	10900
	25120	17500			25116	75600			25117	5290			25117	11200
	25120	18000			25116	81100			25117	5470			25117	11300
	25120	18700			25116	82700			25117	5700			25117	11500
	25120	19500			25116	80100			25118	6010			25117	11600
	25120	20500			25116	73400			25118	6400			25117	11800
	25120	21700			25116	63800			25118	6890			25118	11900
	25120	23200			25116	52500			25118	7490			25118	12000
	25120	25100			25116	41000			25118	8210			25118	12000
	25121	27300			25116	30400			25118	9070			25118	12100
	25121	30000			25116	21700			25118	10100			25118	12100
	25121	33200			25117	15100			25118	11300			25118	12100
	25121	36900			25117	10500			25118	12600			25118	12100
	25121	41100			25117	7490			25118	14100			25118	12100
	25121	45700			25117	5650			25119	15900			25118	12000
	25121	50800			25117	4570			25119	17800			25118	12000
	25121	56100			25117	3960			25119	19800			25119	12000
	25121	61600			25117	3620			25119	22000			25119	11900
	25121	67000			25117	3410			25119	24300			25119	11900
	25122	72100			25117	3290			25119	26800			25119	11900
	25122	76600			25117	3210			25119	29200			25119	11800
	25122	80300			25118	3170			25119	31700			25119	11800
	25122	83000			25118	3140			25119	34200			25119	11800
	25122	84400			25118	3130			25119	36500			25119	11800
	25122	84400			25118	3140			25120	38700			25119	11900
	25122	83000			25118	3150			25120	40600			25119	11900
	25122	80200			25118	3180			25120	42300			25120	12000
	25122	76100			25118	3210			25120	43700			25120	12100
	25122	71000			25118	3250			25120	44700			25120	12200
	25123	65100			25118	3290			25120	45300			25120	12400
	25123	58800			25118	3340			25120	45500			25120	12600
	25123	52300			25119	3400			25120	45300			25120	12800
	25123	46100			25119	3460			25120	44700			25120	13000
	25123	40200			25119	3530			25120	43700			25120	13300
	25123	35000			25119	3600			25121	42300			25120	13500
	25123	30500			25119	3670			25121	40600			25120	13900
	25123	26600			25119	3760			25121	38700			25121	14200
	25123	23500			25119	3840			25121	36500			25121	14600
	25123	21000			25119	3930			25121	34100			25121	15100
	25124	18900			25119	4030			25121	31600			25121	15700
	25124	17400			25119	4120			25121	29000			25121	16500
	25124	16100			25120	4220			25121	26400			25121	18000
	25124	15100			25120	4320			25121	23900			25121	21200
	25124	14200			25120	4430			25121	21400			25121	28100
	25124	13500			25120	4530			25122	19100			25121	42000
	25124	12900			25120	4630			25122	16900			25121	67500
	25124	12400			25120	4740			25122	14900			25122	109000
	25124	12000			25120	4840			25122	13000			25122	167000
	25124	11600			25120	4940			25122	11400			25122	235000
	25125	11300			25120	5040			25122	9920			25122	301000
	25125	11000			25120	5140			25122	8650			25122	346000
	25125	10700			25121	5230			25122	7530			25122	359000
	25125	10500			25121	5320			25122	6550			25122	334000
	25125	10300			25121	5410			25122	5690			25122	281000
	25125	10200			25121	5500			25123	4950			25122	216000
	25125	10000			25121	5600			25123	4320			25122	155000
	25125	9880			25121	5730			25123	3790			25123	108000
	25125	9760			25121	5950			25123	3360			25123	78000
	25125	9640			25121	6330			25123	3020			25123	62100
	25126	9520			25121	7030			25123	2740			25123	55400
	25126	9410			25121	8320			25123	2510			25123	53200
	25126	9310			25122	10600			25123	2330			25123	52200
	25126	9210			25122	14300			25123	2190			25123	50800
	25126	9110			25122	20200			25123	2070			25123	48300
	25126	9020			25122	28800			25124	1980			25123	44900
	25126	8930			25122	40500			25124	1900			25123	41200
	25126	8850			25122	55300			25124	1840			25124	37700
	25126	8770			25122	72700			25124	1800			25124	34600
	25126	8710			25122	91400			25124	1760			25124	32200
	25127	8650			25122	110000			25124	1740			25124	30300
	25127	8590			25122	125000			25124	1720			25124	28900
	25127	8540			25123	137000			25124	1710			25124	27800
	25127	8500			25123	144000			25124	1700			25124	26800
	25127	8470			25123	148000			25124	1700			25124	25800
	25127	8450			25123	150000			25125	1700			25124	24900
	25127	8430			25123	154000			25125	1710			25124	23900
	25127	8410			25123	164000			25125	1720			25125	22800
	25127	8400			25123	184000			25125	1730			25125	21800
	25127	8400			25123	218000			25125	1740			25125	20700
	25128	8400			25123	267000			25125	1760			25125	19600
	25128	8410			25123	331000			25125	1770			25125	18500
	25128	8420			25124	408000			25125	1790			25125	17500
	25128	8430			25124	494000			25125	1800			25125	16400
	25128	8440			25124	583000			25125	1820			25125	15400
	25128	8460			25124	667000			25126	1840			25125	14500
	25128	8480			25124	739000			25126	1860			25125	13600
	25128	8500			25124	792000			25126	1880			25126	12800
	25128	8520			25124	821000			25126	1900			25126	12000
	25128	8540			25124	822000			25126	1930			25126	11300
	25129	8560			25124	796000			25126	1950			25126	10700
	25129	8590			25124	745000			25126	1980			25126	10100
	25129	8610			25125	674000			25126	2010			25126	9590
	25129	8630			25125	589000			25126	2030			25126	9130
	25129	8650			25125	498000			25126	2070			25126	8710
	25129	8670			25125	407000			25127	2100			25126	8340
	25129	8690			25125	322000			25127	2130			25126	8010
	25129	8700			25125	247000			25127	2170			25127	7720
	25129	8720			25125	183000			25127	2210			25127	7460
	25129	8730			25125	132000			25127	2250			25127	7230
	25130	8740			25125	92700			25127	2290			25127	7020
	25130	8750			25125	63600			25127	2330			25127	6840
	25130	8760			25126	42900			25127	2380			25127	6680
	25130	8770			25126	28800			25127	2430			25127	6530
	25130	8770			25126	19500			25127	2490			25127	6400
	25130	8780			25126	13600			25128	2550			25127	6280
	25130	8780			25126	10100			25128	2610			25127	6180
	25130	8780			25126	7970			25128	2680			25128	6080
	25130	8770			25126	6800			25128	2750			25128	6000
	25130	8770			25126	6190			25128	2820			25128	5920
	25131	8760			25126	5900			25128	2910			25128	5840
	25131	8750			25126	5780			25128	2990			25128	5770
	25131	8740			25127	5750			25128	3090			25128	5710
	25131	8720			25127	5780			25128	3180			25128	5650
	25131	8700			25127	5830			25128	3290			25128	5600
	25131	8680			25127	5890			25129	3400			25128	5550
	25131	8660			25127	5960			25129	3520			25128	5500
	25131	8640			25127	6030			25129	3640			25129	5450
	25131	8610			25127	6110			25129	3770			25129	5410
	25131	8590			25127	6180			25129	3910			25129	5370
	25132	8560			25127	6260			25129	4050			25129	5340
	25132	8520			25127	6330			25129	4210			25129	5310
	25132	8490			25128	6400			25129	4370			25129	5280
	25132	8450			25128	6470			25129	4530			25129	5260
	25132	8420			25128	6530			25129	4710			25129	5240
	25132	8380			25128	6600			25130	4890			25129	5220
	25132	8330			25128	6660			25130	5090			25129	5210
	25132	8290			25128	6720			25130	5280			25130	5210
	25132	8240			25128	6770			25130	5490			25130	5210
	25132	8200			25128	6830			25130	5700			25130	5210
	25133	8150			25128	6870			25130	5920			25130	5210
	25133	8100			25128	6920			25130	6140			25130	5210
	25133	8040			25129	6960			25130	6360			25130	5220
	25133	7990			25129	6990			25130	6590			25130	5220
	25133	7930			25129	7020			25130	6810			25130	5220
	25133	7880			25129	7050			25131	7040			25130	5220
	25133	7820			25129	7070			25131	7270			25130	5210
	25133	7760			25129	7080			25131	7490			25131	5210
	25133	7700			25129	7090			25131	7710			25131	5200
	25133	7630			25129	7100			25131	7920			25131	5190
	25134	7570			25129	7100			25131	8130			25131	5180
	25134	7510			25129	7090			25131	8330			25131	5170
	25134	7440			25130	7080			25131	8530			25131	5160
	25134	7380			25130	7060			25131	8710			25131	5140
	25134	7310			25130	7040			25131	8890			25131	5130
	25134	7250			25130	7010			25132	9060			25131	5120
	25134	7180			25130	6980			25132	9210			25131	5110
	25134	7110			25130	6940			25132	9350			25132	5100
	25134	7050			25130	6900			25132	9480			25132	5090
	25134	6980			25130	6850			25132	9590			25132	5080
	25135	6920			25130	6790			25132	9680			25132	5070
	25135	6860			25130	6730			25132	9760			25132	5060
	25135	6790			25131	6670			25132	9820			25132	5050
	25135	6730			25131	6600			25132	9860			25132	5040
	25135	6670			25131	6530			25132	9890			25132	5030
	25135	6620			25131	6450			25133	9890			25132	5020
	25135	6560			25131	6370			25133	9870			25132	5010
	25135	6510			25131	6290			25133	9830			25133	5000
	25135	6460			25131	6200			25133	9770			25133	5000
	25135	6410			25131	6100			25133	9690			25133	4990
	25136	6370			25131	6010			25133	9580			25133	4990
	25136	6330			25131	5910			25133	9450			25133	4980
	25136	6290			25132	5810			25133	9310			25133	4980
	25136	6260			25132	5700			25133	9140			25133	4970
	25136	6230			25132	5590			25133	8960			25133	4960
	25136	6210			25132	5480			25134	8770			25133	4950
	25136	6190			25132	5370			25134	8570			25133	4940
	25136	6170			25132	5250			25134	8360			25134	4910
	25136	6170			25132	5140			25134	8140			25134	4890
	25136	6160			25132	5020			25134	7910			25134	4850
	25137	6170			25132	4900			25134	7690			25134	4810
	25137	6180			25132	4780			25134	7460			25134	4760
	25137	6190			25133	4660			25134	7240			25134	4700
	25137	6220			25133	4540			25134	7010			25134	4640
	25137	6250			25133	4420			25134	6790			25134	4580
	25137	6290			25133	4300			25135	6580			25134	4510
	25137	6330			25133	4170			25135	6370			25134	4430
	25137	6390			25133	4050			25135	6160			25135	4360
	25137	6450			25133	3930			25135	5950			25135	4280
	25137	6520			25133	3820			25135	5760			25135	4200
	25138	6600			25133	3700			25135	5560			25135	4120
	25138	6690			25133	3580			25135	5370			25135	4040
	25138	6790			25134	3460			25135	5180			25135	3960
	25138	6900			25134	3350			25135	5000			25135	3880
	25138	7020			25134	3240			25135	4820			25135	3810
	25138	7150			25134	3130			25136	4640			25135	3730
	25138	7290			25134	3020			25136	4470			25135	3650
	25138	7440			25134	2920			25136	4300			25136	3580
	25138	7600			25134	2810			25136	4140			25136	3510
	25138	7770			25134	2710			25136	3990			25136	3440
	25139	7950			25134	2610			25136	3840			25136	3370
	25139	8150			25134	2520			25136	3700			25136	3300
	25139	8360			25135	2430			25136	3560			25136	3230
	25139	8580			25135	2340			25136	3430			25136	3160
	25139	8810			25135	2250			25136	3310			25136	3090
	25139	9050			25135	2170			25137	3190			25136	3010
	25139	9310			25135	2090			25137	3080			25136	2940
	25139	9580			25135	2010			25137	2970			25137	2870
	25139	9860			25135	1930			25137	2870			25137	2800
	25139	10200			25135	1860			25137	2780			25137	2720
	25140	10500			25135	1800			25137	2690			25137	2650
	25140	10800			25135	1730			25137	2610			25137	2580
	25140	11100			25136	1670			25137	2540			25137	2500
	25140	11400			25136	1610			25137	2480			25137	2430
	25140	11800			25136	1550			25137	2430			25137	2360
	25140	12100			25136	1500			25138	2380			25137	2290
	25140	12500			25136	1450			25138	2350			25137	2210
	25140	12900			25136	1400			25138	2330			25138	2140
	25140	13200			25136	1360			25138	2310			25138	2070
	25140	13600			25136	1320			25138	2310			25138	2000
	25141	14000			25136	1280			25138	2320			25138	1930
	25141	14400			25136	1250			25138	2340			25138	1850
	25141	14800			25137	1220			25138	2370			25138	1790
	25141	15200			25137	1190			25138	2410			25138	1720
	25141	15500			25137	1170			25138	2460			25138	1650
	25141	15900			25137	1160			25139	2530			25138	1590
	25141	16300			25137	1150			25139	2610			25138	1530
	25141	16600			25137	1140			25139	2700			25139	1480
	25141	17000			25137	1150			25139	2800			25139	1430
	25141	17300			25137	1170			25139	2910			25139	1390
	25142	17600			25137	1200			25139	3030			25139	1340
	25142	17900			25137	1250			25139	3160			25139	1310
	25142	18200			25138	1330			25139	3300			25139	1280
	25142	18400			25138	1430			25139	3450			25139	1250
	25142	18600			25138	1570			25139	3610			25139	1230
	25142	18900			25138	1750			25140	3770			25139	1210
	25142	19000			25138	1970			25140	3940			25139	1200
	25142	19200			25138	2250			25140	4110			25140	1190
	25142	19400			25138	2590			25140	4280			25140	1180
	25142	19500			25138	3000			25140	4450			25140	1180
	25143	19600			25138	3480			25140	4610			25140	1180
	25143	19600			25138	4040			25140	4780			25140	1180
	25143	19700			25139	4670			25140	4930			25140	1190
	25143	19700			25139	5390			25140	5080			25140	1200
	25143	19700			25139	6190			25140	5220			25140	1220
	25143	19600			25139	7070			25141	5350			25140	1240
	25143	19600			25139	8030			25141	5460			25140	1260
	25143	19500			25139	9070			25141	5560			25141	1280
	25143	19400			25139	10200			25141	5650			25141	1310
	25143	19200			25139	11300			25141	5720			25141	1340
	25144	19000			25139	12500			25141	5770			25141	1370
	25144	18800			25139	13400			25141	5800			25141	1410
	25144	18600			25140	14000			25141	5810			25141	1450
	25144	18400			25140	14100			25141	5800			25141	1490
	25144	18100			25140	13700			25141	5780			25141	1530
	25144	17800			25140	12800			25142	5730			25141	1580
	25144	17500			25140	11700			25142	5670			25141	1640
	25144	17200			25140	10500			25142	5590			25142	1700
	25144	16800			25140	9340			25142	5500			25142	1760
	25144	16500			25140	8350			25142	5390			25142	1840
	25145	16100			25140	7500			25142	5270			25142	1930
	25145	15800			25140	6800			25142	5140			25142	2030
	25145	15400			25141	6250			25142	5000			25142	2160
	25145	15000			25141	5820			25142	4850			25142	2320
	25145	14600			25141	5500			25142	4700			25142	2530
	25145	14200			25141	5290			25143	4550			25142	2800
	25145	13900			25141	5160			25143	4400			25142	3150
	25145	13500			25141	5110			25143	4240			25143	3600
	25145	13100			25141	5120			25143	4100			25143	4180
	25145	12800			25141	5180			25143	3950			25143	4910
	25146	12400			25141	5290			25143	3820			25143	5820
	25146	12100			25141	5430			25143	3690			25143	6950
	25146	11800			25142	5590			25143	3570			25143	8310
	25146	11500			25142	5780			25143	3460			25143	9910
	25146	11200			25142	5980			25143	3350			25143	11800
	25146	10900			25142	6190			25144	3260			25143	13900
	25146	10700			25142	6410			25144	3190			25143	16200
	25146	10500			25142	6640			25144	3120			25144	18800
	25146	10300			25142	6860			25144	3060			25144	21400
	25146	10100			25142	7090			25144	3010			25144	24100
	25147	9980			25142	7320			25144	2980			25144	26700
	25147	9870			25142	7540			25144	2950			25144	29200
	25147	9770			25143	7750			25144	2930			25144	31400
	25147	9710			25143	7960			25144	2920			25144	33200
	25147	9670			25143	8160			25144	2920			25144	34700
	25147	9670			25143	8350			25145	2920			25144	35600
	25147	9690			25143	8530			25145	2930			25144	35900
	25147	9730			25143	8700			25145	2950			25145	35700
	25147	9810			25143	8860			25145	2970			25145	35000
	25147	9910			25143	9000			25145	2990			25145	33700
	25148	10100			25143	9120			25145	3010			25145	32000
	25148	10200			25143	9230			25145	3040			25145	30000
	25148	10400			25144	9330			25145	3060			25145	27800
	25148	10600			25144	9400			25145	3090			25145	25300
	25148	10900			25144	9460			25145	3110			25145	22900
	25148	11100			25144	9500			25146	3130			25145	20400
	25148	11400			25144	9530			25146	3150			25145	18100
	25148	11800			25144	9530			25146	3170			25146	15900
	25148	12100			25144	9520			25146	3180			25146	14000
	25148	12500			25144	9480			25146	3200			25146	12200
	25149	12900			25144	9430			25146	3200			25146	10700
	25149	13300			25144	9370			25146	3210			25146	9430
	25149	13800			25145	9280			25146	3210			25146	8360
	25149	14200			25145	9180			25146	3200			25146	7490
	25149	14700			25145	9070			25146	3190			25146	6800
	25149	15300			25145	8940			25147	3180			25146	6260
	25149	15800			25145	8800			25147	3170			25146	5850
	25149	16400			25145	8640			25147	3150			25147	5560
	25149	17000			25145	8480			25147	3140			25147	5360
	25149	17600			25145	8300			25147	3120			25147	5260
	25150	18300			25145	8120			25147	3090			25147	5230
	25150	19000			25145	7930			25147	3070			25147	5300
	25150	19700			25146	7730			25147	3050			25147	5460
	25150	20500			25146	7540			25147	3020			25147	5800
	25150	21400			25146	7340			25147	3000			25147	6420
	25150	22300			25146	7140			25148	2980			25147	7610
	25150	23300			25146	6940			25148	2950			25147	9870
	25150	24300			25146	6740			25148	2930			25148	14000
	25150	25500			25146	6550			25148	2900			25148	21300
	25150	26800			25146	6380			25148	2870			25148	33400
	25151	28200			25146	6210			25148	2840			25148	52000
	25151	29700			25146	6070			25148	2810			25148	78500
	25151	31400			25147	5940			25148	2770			25148	113000
	25151	33200			25147	5850			25148	2720			25148	155000
	25151	35200			25147	5800			25148	2670			25148	200000
	25151	37400			25147	5800			25149	2620			25148	244000
	25151	39800			25147	5860			25149	2560			25148	279000
	25151	42400			25147	6000			25149	2500			25149	300000
	25151	45100			25147	6240			25149	2430			25149	304000
	25151	48100			25147	6600			25149	2360			25149	291000
	25152	51400			25147	7120			25149	2290			25149	262000
	25152	54800			25147	7810			25149	2220			25149	225000
	25152	58400			25148	8710			25149	2150			25149	183000
	25152	62200			25148	9850			25149	2090			25149	144000
	25152	66200			25148	11300			25149	2050			25149	112000
	25152	70300			25148	13000			25150	2010			25149	88800
	25152	74600			25148	15100			25150	1990			25149	75500
	25152	79000			25148	17600			25150	1980			25150	71800
	25152	83500			25148	20600			25150	2000			25150	76700
	25152	88100			25148	23900			25150	2050			25150	88800
	25153	92700			25148	27700			25150	2140			25150	106000
	25153	97400			25148	32000			25150	2270			25150	128000
	25153	102000			25149	36700			25150	2440			25150	150000
	25153	107000			25149	41900			25150	2680			25150	172000
	25153	111000			25149	47500			25150	2980			25150	190000
	25153	116000			25149	53600			25151	3360			25150	203000
	25153	120000			25149	60000			25151	3840			25150	210000
	25153	124000			25149	66900			25151	4420			25151	209000
	25153	128000			25149	74300			25151	5120			25151	201000
	25153	132000			25149	82300			25151	5970			25151	188000
	25154	136000			25149	90900			25151	6970			25151	170000
	25154	140000			25149	101000			25151	8170			25151	151000
	25154	144000			25150	111000			25151	9570			25151	131000
	25154	147000			25150	123000			25151	11200			25151	112000
	25154	150000			25150	137000			25151	13100			25151	96400
	25154	154000			25150	152000			25152	15300			25151	83300
	25154	157000			25150	168000			25152	17800			25151	73300
	25154	160000			25150	186000			25152	20700			25152	66100
	25154	164000			25150	205000			25152	24000			25152	61300
	25154	167000			25150	225000			25152	27900			25152	58400
	25155	170000			25150	244000			25152	32800			25152	56900
	25155	173000			25150	261000			25152	39100			25152	56300
	25155	176000			25151	277000			25152	47600			25152	56300
	25155	178000			25151	289000			25152	59400			25152	56700
	25155	181000			25151	297000			25152	75400			25152	57100
	25155	183000			25151	300000			25153	95900			25152	57400
	25155	185000			25151	299000			25153	120000			25152	57700
	25155	187000			25151	292000			25153	145000			25153	57700
	25155	188000			25151	281000			25153	167000			25153	57600
	25155	189000			25151	266000			25153	182000			25153	57200
	25156	189000			25151	248000			25153	185000			25153	56600
	25156	188000			25151	227000			25153	176000			25153	55800
	25156	187000			25152	205000			25153	157000			25153	54800
	25156	185000			25152	182000			25153	132000			25153	53600
	25156	183000			25152	160000			25153	107000			25153	52200
	25156	179000			25152	139000			25154	83900			25153	50800
	25156	175000			25152	120000			25154	66300			25153	49200
	25156	170000			25152	102000			25154	53700			25154	47600
	25156	165000			25152	86700			25154	45000			25154	46000
	25156	159000			25152	73400			25154	39100			25154	44300
	25157	153000			25152	62100			25154	34600			25154	42700
	25157	146000			25152	52700			25154	30900			25154	41200
	25157	138000			25153	44900			25154	27700			25154	39700
	25157	131000			25153	38500			25154	24700			25154	38300
	25157	123000			25153	33400			25154	21800			25154	37000
	25157	115000			25153	29300			25155	19200			25154	35800
	25157	108000			25153	25900			25155	16700			25154	34700
	25157	100000			25153	23300			25155	14400			25155	33800
	25157	92600			25153	21100			25155	12400			25155	33000
	25157	85500			25153	19400			25155	10500			25155	32400
	25158	78600			25153	17900			25155	8830			25155	31800
	25158	72100			25153	16700			25155	7390			25155	31400
	25158	66000			25154	15700			25155	6140			25155	31100
	25158	60200			25154	14800			25155	5080			25155	30900
	25158	54900			25154	14000			25155	4190			25155	30800
	25158	50000			25154	13300			25156	3450			25155	30700
	25158	45400			25154	12700			25156	2860			25155	30600
	25158	41200			25154	12100			25156	2380			25156	30500
	25158	37300			25154	11600			25156	2010			25156	30400
	25158	33700			25154	11100			25156	1720			25156	30100
	25159	30400			25154	10600			25156	1500			25156	29700
	25159	27300			25154	10100			25156	1340			25156	29100
	25159	24400			25155	9650			25156	1220			25156	28300
	25159	21800			25155	9200			25156	1140			25156	27400
	25159	19300			25155	8760			25156	1090			25156	26100
	25159	17000			25155	8330			25157	1050			25156	24700
	25159	14900			25155	7920			25157	1030			25156	23100
	25159	13000			25155	7500			25157	1020			25157	21400
	25159	11300			25155	7100			25157	1020			25157	19600
	25159	9710			25155	6700			25157	1010			25157	17800
	25160	8300			25155	6320			25157	1010			25157	15900
	25160	7060			25155	5940			25157	1010			25157	14100
	25160	5980			25156	5580			25157	1010			25157	12400
	25160	5040			25156	5230			25157	1000			25157	10800
	25160	4240			25156	4890			25157	990			25157	9380
	25160	3560			25156	4570			25158	975			25157	8080
	25160	3000			25156	4260			25158	957			25157	6920
	25160	2540			25156	3960			25158	934			25158	5910
	25160	2160			25156	3680			25158	907			25158	5040
	25160	1860			25156	3420			25158	877			25158	4290
	25161	1610			25156	3170			25158	843			25158	3650
	25161	1420			25156	2940			25158	807			25158	3110
	25161	1270			25157	2720			25158	768			25158	2660
	25161	1150			25157	2510			25158	727			25158	2270
	25161	1060			25157	2330			25158	684			25158	1940
	25161	981			25157	2150			25159	641			25158	1670
	25161	920			25157	1990			25159	597			25158	1430
	25161	871			25157	1850			25159	553			25159	1230
	25161	831			25157	1710			25159	510			25159	1060
	25161	797			25157	1590			25159	468			25159	917
	25162	769			25157	1480			25159	427			25159	793
	25162	745			25157	1370			25159	388			25159	688
	25162	724			25158	1280			25159	350			25159	599
	25162	706			25158	1200			25159	314			25159	522
	25162	691			25158	1130			25159	281			25159	458
	25162	678			25158	1060			25160	250			25159	403
	25162	666			25158	1010			25160	221			25159	357
	25162	657			25158	956			25160	195			25160	318
	25162	649			25158	916			25160	171			25160	285
	25162	643			25158	883			25160	149			25160	258
	25163	638			25158	860			25160	129			25160	236
	25163	634			25158	846			25160	112			25160	218
	25163	632			25159	845			25160	96.5			25160	203
	25163	630			25159	857			25160	82.8			25160	192
	25163	630			25159	886			25160	70.8			25160	184
	25163	630			25159	936			25161	60.4			25160	178
	25163	631			25159	1010			25161	51.3			25160	174
	25163	633			25159	1110			25161	43.5			25161	173
	25163	635			25159	1250			25161	36.9			25161	174
	25163	638			25159	1430			25161	31.2			25161	177
	25164	641			25159	1650			25161	26.4			25161	182
	25164	645			25159	1910			25161	22.4			25161	188
	25164	650			25160	2230			25161	19			25161	197
	25164	654			25160	2610			25161	16.2			25161	208
	25164	659			25160	3080			25161	13.9			25161	221
	25164	664			25160	3670			25162	12.1			25161	236
	25164	669			25160	4460			25162	10.5			25161	253
	25164	675			25160	5600			25162	9.29			25162	273
	25164	681			25160	7300			25162	8.31			25162	294
	25164	687			25160	9870			25162	7.54			25162	319
	25165	693			25160	13700			25162	6.95			25162	345
	25165	699			25160	19200			25162	6.5			25162	375
	25165	706			25161	26600			25162	6.17			25162	407
	25165	714			25161	36200			25162	5.93			25162	442
	25165	722			25161	47800			25162	5.78			25162	480
	25165	730			25161	60900			25163	5.7			25162	522
	25165	739			25161	74500			25163	5.67			25162	568
	25165	749			25161	87300			25163	5.69			25163	617
	25165	759			25161	98100			25163	5.74			25163	670
	25165	771			25161	106000			25163	5.83			25163	728
	25166	784			25161	109000			25163	5.94			25163	790
	25166	798			25161	108000			25163	6.08			25163	857
	25166	814			25162	103000			25163	6.23			25163	929
	25166	832			25162	94400			25163	6.4			25163	1010
	25166	851			25162	83500			25163	6.59			25163	1090
	25166	873			25162	71500			25164	6.79			25163	1170
	25166	897			25162	59400			25164	7			25163	1260
	25166	925			25162	48100			25164	7.23			25164	1360
	25166	955			25162	38200			25164	7.46			25164	1450
	25166	989			25162	29900			25164	7.71			25164	1560
	25167	1030			25162	23200			25164	7.97			25164	1660
	25167	1070			25162	18100			25164	8.23			25164	1760
	25167	1110			25163	14300			25164	8.51			25164	1870
	25167	1160			25163	11600			25164	8.8			25164	1970
	25167	1220			25163	9670			25164	9.09			25164	2070
	25167	1280			25163	8340			25165	9.4			25164	2170
	25167	1350			25163	7440			25165	9.72			25164	2270
	25167	1420			25163	6810			25165	10.1			25165	2350
	25167	1500			25163	6370			25165	10.4			25165	2430
	25167	1580			25163	6050			25165	10.7			25165	2510
	25168	1670			25163	5800			25165	11.1			25165	2570
	25168	1770			25163	5600			25165	11.5			25165	2630
	25168	1880			25164	5420			25165	11.9			25165	2680
	25168	1990			25164	5270			25165	12.3			25165	2710
	25168	2110			25164	5140			25165	12.7			25165	2740
	25168	2240			25164	5010			25166	13.2			25165	2750
	25168	2370			25164	4900			25166	13.7			25165	2750
	25168	2520			25164	4800			25166	14.2			25166	2750
	25168	2660			25164	4720			25166	14.7			25166	2730
	25168	2820			25164	4640			25166	15.3			25166	2700
	25169	2980			25164	4580			25166	15.9			25166	2660
	25169	3150			25164	4540			25166	16.6			25166	2610
	25169	3330			25165	4510			25166	17.3			25166	2550
	25169	3510			25165	4490			25166	18			25166	2480
	25169	3700			25165	4490			25166	18.9			25166	2400
	25169	3890			25165	4510			25167	19.8			25166	2320
	25169	4090			25165	4540			25167	20.7			25166	2230
	25169	4290			25165	4590			25167	21.8			25167	2130
	25169	4490			25165	4660			25167	23			25167	2040
	25169	4700			25165	4750			25167	24.3			25167	1940
	25170	4910			25165	4850			25167	25.7			25167	1840
	25170	5120			25165	4980			25167	27.3			25167	1740
	25170	5330			25166	5120			25167	29			25167	1650
	25170	5540			25166	5290			25167	30.9			25167	1550
	25170	5760			25166	5480			25167	32.9			25167	1470
	25170	5970			25166	5700			25168	35.1			25167	1390
	25170	6180			25166	5960			25168	37.6			25167	1310
	25170	6400			25166	6240			25168	40.3			25168	1240
	25170	6600			25166	6560			25168	43.1			25168	1180
	25170	6810			25166	6920			25168	46.2			25168	1130
	25171	7010			25166	7330			25168	49.6			25168	1080
	25171	7210			25166	7790			25168	53.1			25168	1050
	25171	7410			25167	8300			25168	56.9			25168	1030
	25171	7600			25167	8880			25168	61			25168	1010
	25171	7780			25167	9540			25168	65.2			25168	1010
	25171	7960			25167	10300			25169	69.6			25168	1020
	25171	8130			25167	11100			25169	74.2			25168	1040
	25171	8290			25167	12000			25169	79			25169	1080
	25171	8450			25167	13100			25169	83.9			25169	1140
	25171	8600			25167	14300			25169	88.9			25169	1220
	25172	8730			25167	15600			25169	93.9			25169	1310
	25172	8860			25167	17100			25169	98.9			25169	1440
	25172	8980			25168	18800			25169	104			25169	1590
	25172	9080			25168	20600			25169	109			25169	1780
	25172	9180			25168	22700			25169	114			25169	2000
	25172	9260			25168	25000			25170	118			25169	2260
	25172	9330			25168	27600			25170	122			25169	2570
	25172	9390			25168	30400			25170	126			25170	2940
	25172	9430			25168	33500			25170	130			25170	3360
	25172	9460			25168	36900			25170	133			25170	3850
	25173	9480			25168	40600			25170	136			25170	4410
	25173	9480			25168	44600			25170	138			25170	5060
	25173	9470			25169	48900			25170	140			25170	5780
	25173	9440			25169	53500			25170	141			25170	6610
	25173	9400			25169	58400			25170	142			25170	7530
	25173	9350			25169	63600			25171	142			25170	8560
	25173	9280			25169	69100			25171	142			25170	9700
	25173	9200			25169	74700			25171	141			25171	11000
	25173	9110			25169	80500			25171	139			25171	12300
	25173	9000			25169	86400			25171	137			25171	13800
	25174	8880			25169	92300			25171	135			25171	15400
	25174	8750			25169	98100			25171	132			25171	17200
	25174	8610			25170	104000			25171	129			25171	19000
	25174	8460			25170	109000			25171	126			25171	20900
	25174	8300			25170	114000			25171	123			25171	22900
	25174	8130			25170	118000			25172	120			25171	24900
	25174	7960			25170	122000			25172	118			25171	27000
	25174	7780			25170	124000			25172	117			25172	29200
	25174	7590			25170	126000			25172	118			25172	31300
	25174	7400			25170	127000			25172	122			25172	33400
	25175	7210			25170	127000			25172	130			25172	35400
	25175	7010			25170	125000			25172	144			25172	37400
	25175	6810			25171	123000			25172	168			25172	39200
	25175	6610			25171	120000			25172	204			25172	41000
	25175	6410			25171	116000			25172	260			25172	42500
	25175	6210			25171	111000			25173	342			25172	43900
	25175	6010			25171	105000			25173	462			25172	45100
	25175	5810			25171	99600			25173	635			25173	46100
	25175	5620			25171	93500			25173	879			25173	46900
	25175	5430			25171	87200			25173	1220			25173	47400
	25176	5240			25171	81000			25173	1700			25173	47800
	25176	5060			25171	74800			25173	2350			25173	47900
	25176	4880			25172	68800			25173	3240			25173	47900
	25176	4700			25172	63000			25173	4440			25173	47700
	25176	4530			25172	57600			25173	6030			25173	47400
	25176	4370			25172	52500			25174	8140			25173	46900
	25176	4210			25172	47800			25174	10900			25173	46500
	25176	4050			25172	43400			25174	14500			25174	46000
	25176	3910			25172	39500			25174	19000			25174	45500
	25176	3760			25172	36000			25174	24700			25174	45100
	25177	3630			25172	32800			25174	31800			25174	44700
	25177	3490			25172	30000			25174	40300			25174	44500
	25177	3370			25173	27400			25174	50300			25174	44400
	25177	3250			25173	25200			25174	61800			25174	44400
	25177	3130			25173	23200			25174	74600			25174	44600
	25177	3020			25173	21500			25175	88400			25174	44900
	25177	2910			25173	20000			25175	103000			25174	45300
	25177	2810			25173	18600			25175	117000			25175	45800
	25177	2720			25173	17400			25175	130000			25175	46400
	25177	2630			25173	16300			25175	142000			25175	47000
	25178	2540			25173	15300			25175	152000			25175	47600
	25178	2460			25173	14400			25175	160000			25175	48100
	25178	2380			25174	13500			25175	165000			25175	48700
	25178	2310			25174	12800			25175	167000			25175	49100
	25178	2250			25174	12100			25175	167000			25175	49600
	25178	2180			25174	11500			25176	164000			25175	50000
	25178	2120			25174	11000			25176	160000			25175	50300
	25178	2070			25174	10600			25176	155000			25176	50700
	25178	2010			25174	10300			25176	149000			25176	51000
	25178	1970			25174	10100			25176	143000			25176	51200
	25179	1920			25174	10100			25176	136000			25176	51500
	25179	1880			25174	10200			25176	129000			25176	51700
	25179	1840			25175	10500			25176	122000			25176	51900
	25179	1810			25175	11100			25176	116000			25176	52000
	25179	1780			25175	11900			25176	109000			25176	52000
	25179	1750			25175	13000			25177	103000			25176	51800
	25179	1730			25175	14400			25177	95600			25176	51500
	25179	1710			25175	16100			25177	88400			25177	50900
	25179	1690			25175	18100			25177	80900			25177	50100
	25179	1670			25175	20500			25177	73100			25177	49000
	25180	1660			25175	23100			25177	65100			25177	47800
	25180	1650			25175	26000			25177	57100			25177	46300
	25180	1650			25176	29100			25177	49200			25177	44600
	25180	1650			25176	32400			25177	41800			25177	42700
	25180	1650			25176	35900			25177	35000			25177	40800
	25180	1650			25176	39400			25178	28800			25177	38800
	25180	1660			25176	42800			25178	23500			25177	36900
	25180	1680			25176	46100			25178	19000			25178	34900
	25180	1690			25176	49200			25178	15200			25178	33100
	25180	1710			25176	52100			25178	12100			25178	31300
	25181	1730			25176	54500			25178	9580			25178	29700
	25181	1760			25176	56600			25178	7560			25178	28200
	25181	1790			25177	58100			25178	5980			25178	26800
	25181	1830			25177	59100			25178	4750			25178	25500
	25181	1870			25177	59600			25178	3820			25178	24400
	25181	1910			25177	59600			25179	3140			25178	23400
	25181	1970			25177	59000			25179	2650			25178	22400
	25181	2020			25177	58000			25179	2330			25179	21600
	25181	2090			25177	56500			25179	2140			25179	20800
	25181	2150			25177	54700			25179	2060			25179	20000
	25182	2230			25177	52500			25179	2050			25179	19400
	25182	2310			25177	50200			25179	2100			25179	18700
	25182	2400			25178	47600			25179	2200			25179	18200
	25182	2500			25178	44900			25179	2340			25179	17600
	25182	2610			25178	42200			25179	2510			25179	17100
	25182	2730			25178	39500			25180	2710			25179	16600
	25182	2860			25178	36900			25180	2940			25179	16100
	25182	3000			25178	34300			25180	3200			25180	15700
	25182	3160			25178	31900			25180	3490			25180	15200
	25182	3320			25178	29600			25180	3830			25180	14800
	25183	3510			25178	27500			25180	4200			25180	14400
	25183	3710			25178	25500			25180	4600			25180	14000
	25183	3920			25179	23800			25180	5040			25180	13600
	25183	4160			25179	22200			25180	5500			25180	13200
	25183	4420			25179	20700			25180	5950			25180	12800
	25183	4700			25179	19400			25181	6390			25180	12400
	25183	5010			25179	18300			25181	6780			25180	12000
	25183	5340			25179	17300			25181	7090			25181	11600
	25183	5700			25179	16400			25181	7320			25181	11300
	25183	6100			25179	15700			25181	7430			25181	11000
	25184	6530			25179	15100			25181	7410			25181	10600
	25184	6990			25179	14500			25181	7260			25181	10300
	25184	7500			25180	14100			25181	6980			25181	10100
	25184	8050			25180	13700			25181	6600			25181	9780
	25184	8640			25180	13400			25181	6110			25181	9530
	25184	9280			25180	13100			25182	5560			25181	9290
	25184	9970			25180	12900			25182	4960			25181	9060
	25184	10700			25180	12800			25182	4350			25182	8840
	25184	11500			25180	12700			25182	3740			25182	8640
	25184	12400			25180	12600			25182	3170			25182	8440
	25185	13300			25180	12600			25182	2630			25182	8250
	25185	14200			25180	12600			25182	2160			25182	8070
	25185	15200			25181	12600			25182	1740			25182	7890
	25185	16300			25181	12700			25182	1390			25182	7720
	25185	17400			25181	12800			25182	1100			25182	7560
	25185	18500			25181	12900			25183	857			25182	7400
	25185	19700			25181	13000			25183	668			25182	7240
	25185	20900			25181	13100			25183	521			25183	7080
	25185	22200			25181	13200			25183	410			25183	6930
	25185	23400			25181	13400			25183	327			25183	6780
	25186	24700			25181	13500			25183	267			25183	6630
	25186	26000			25181	13700			25183	224			25183	6490
	25186	27300			25182	13900			25183	196			25183	6350
	25186	28500			25182	14100			25183	177			25183	6220
	25186	29700			25182	14300			25183	167			25183	6100
	25186	30900			25182	14500			25184	162			25183	5980
	25186	32100			25182	14700			25184	162			25183	5870
	25186	33100			25182	15000			25184	165			25184	5770
	25186	34100			25182	15200			25184	172			25184	5680
	25186	35000			25182	15400			25184	182			25184	5590
	25187	35800			25182	15700			25184	194			25184	5500
	25187	36500			25182	16000			25184	210			25184	5430
	25187	37100			25183	16200			25184	228			25184	5370
	25187	37600			25183	16500			25184	250			25184	5310
	25187	38000			25183	16700			25184	276			25184	5260
	25187	38200			25183	17000			25185	306			25184	5220
	25187	38300			25183	17300			25185	341			25184	5200
	25187	38300			25183	17600			25185	382			25185	5180
	25187	38100			25183	17900			25185	430			25185	5180
	25187	37800			25183	18200			25185	484			25185	5190
	25188	37400			25183	18500			25185	548			25185	5220
	25188	36900			25183	18800			25185	621			25185	5260
	25188	36300			25184	19100			25185	705			25185	5320
	25188	35600			25184	19400			25185	801			25185	5400
	25188	34800			25184	19700			25185	911			25185	5490
	25188	33900			25184	20000			25186	1040			25185	5610
	25188	32900			25184	20300			25186	1180			25185	5760
	25188	31900			25184	20600			25186	1350			25186	5930
	25188	30900			25184	20900			25186	1530			25186	6140
	25188	29800			25184	21200			25186	1740			25186	6380
	25189	28700			25184	21600			25186	1990			25186	6660
	25189	27600			25184	21900			25186	2260			25186	6990
	25189	26500			25185	22300			25186	2570			25186	7390
	25189	25400			25185	22700			25186	2920			25186	7850
	25189	24400			25185	23100			25186	3310			25186	8400
	25189	23400			25185	23600			25187	3750			25186	9050
	25189	22500			25185	24000			25187	4230			25186	9820
	25189	21600			25185	24500			25187	4770			25187	10700
	25189	20900			25185	25000			25187	5360			25187	11800
	25189	20300			25185	25600			25187	6000			25187	13100
	25190	19800			25185	26200			25187	6690			25187	14600
	25190	19600			25185	26800			25187	7430			25187	16500
	25190	19800			25186	27500			25187	8210			25187	18600
	25190	20600			25186	28200			25187	9030			25187	21100
	25190	22800			25186	28900			25187	9880			25187	24100
	25190	27300			25186	29700			25188	10800			25187	27700
	25190	35800			25186	30500			25188	11700			25187	31800
	25190	50300			25186	31300			25188	12500			25188	36600
	25190	73300			25186	32200			25188	13400			25188	42200
	25190	107000			25186	33100			25188	14300			25188	48700
	25191	150000			25186	34000			25188	15100			25188	56100
	25191	200000			25186	34900			25188	15900			25188	64700
	25191	252000			25187	35900			25188	16700			25188	74300
	25191	297000			25187	36800			25188	17400			25188	85100
	25191	325000			25187	37800			25188	18000			25188	97200
	25191	331000			25187	38700			25189	18600			25188	110000
	25191	314000			25187	39700			25189	19100			25188	125000
	25191	278000			25187	40700			25189	19500			25189	140000
	25191	229000			25187	41600			25189	19900			25189	157000
	25191	177000			25187	42600			25189	20200			25189	174000
	25192	129000			25187	43500			25189	20300			25189	191000
	25192	91000			25187	44400			25189	20400			25189	209000
	25192	63300			25188	45300			25189	20400			25189	226000
	25192	45300			25188	46200			25189	20300			25189	242000
	25192	34600			25188	47000			25189	20100			25189	257000
	25192	29000			25188	47900			25190	19800			25189	269000
	25192	26400			25188	48600			25190	19300			25189	280000
	25192	25400			25188	49300			25190	18800			25190	288000
	25192	25200			25188	50000			25190	18200			25190	293000
	25192	25400			25188	50600			25190	17400			25190	294000
	25193	25800			25188	51100			25190	16600			25190	292000
	25193	26200			25188	51500			25190	15700			25190	288000
	25193	26600			25189	51900			25190	14700			25190	280000
	25193	27000			25189	52200			25190	13700			25190	269000
	25193	27400			25189	52300			25190	12700			25190	257000
	25193	27800			25189	52400			25191	11600			25190	242000
	25193	28100			25189	52400			25191	10600			25190	227000
	25193	28300			25189	52200			25191	9620			25191	210000
	25193	28500			25189	52000			25191	8660			25191	193000
	25193	28600			25189	51600			25191	7770			25191	176000
	25194	28700			25189	51100			25191	6930			25191	159000
	25194	28600			25189	50500			25191	6160			25191	143000
	25194	28600			25190	49800			25191	5470			25191	128000
	25194	28400			25190	48900			25191	4840			25191	114000
	25194	28200			25190	48000			25191	4290			25191	100000
	25194	27900			25190	46900			25192	3810			25191	87900
	25194	27500			25190	45800			25192	3390			25191	76700
	25194	27100			25190	44500			25192	3020			25192	66700
	25194	26600			25190	43200			25192	2720			25192	57800
	25194	26000			25190	41800			25192	2450			25192	50000
	25195	25400			25190	40400			25192	2230			25192	43400
	25195	24700			25190	38900			25192	2050			25192	37800
	25195	24000			25191	37400			25192	1890			25192	33300
	25195	23300			25191	35800			25192	1760			25192	29800
	25195	22500			25191	34200			25192	1650			25192	27300
	25195	21700			25191	32600			25193	1560			25192	25600
	25195	20900			25191	31100			25193	1480			25192	24900
	25195	20100			25191	29500			25193	1420			25193	24900
	25195	19200			25191	28000			25193	1360			25193	25500
	25195	18400			25191	26500			25193	1310			25193	26800
	25196	17500			25191	25000			25193	1270			25193	28600
	25196	16700			25191	23600			25193	1230			25193	30800
	25196	15800			25192	22200			25193	1200			25193	33200
	25196	15000			25192	20800			25193	1180			25193	35800
	25196	14200			25192	19600			25193	1150			25193	38500
	25196	13500			25192	18400			25194	1130			25193	41000
	25196	12700			25192	17200			25194	1120			25193	43400
	25196	12000			25192	16100			25194	1110			25194	45400
	25196	11300			25192	15100			25194	1100			25194	47100
	25196	10700			25192	14100			25194	1090			25194	48200
	25197	10100			25192	13200			25194	1090			25194	48900
	25197	9490			25192	12400			25194	1080			25194	48900
	25197	8950			25193	11600			25194	1080			25194	48400
	25197	8440			25193	10900			25194	1090			25194	47200
	25197	7970			25193	10200			25194	1090			25194	45600
	25197	7530			25193	9560			25195	1100			25194	43500
	25197	7120			25193	8990			25195	1110			25194	41100
	25197	6750			25193	8460			25195	1110			25195	38400
	25197	6410			25193	7980			25195	1120			25195	35500
	25197	6110			25193	7540			25195	1140			25195	32500
	25198	5840			25193	7130			25195	1150			25195	29500
	25198	5620			25193	6770			25195	1160			25195	26600
	25198	5450			25194	6440			25195	1170			25195	23900
	25198	5340			25194	6140			25195	1180			25195	21300
	25198	5290			25194	5870			25195	1200			25195	18900
	25198	5320			25194	5630			25196	1210			25195	16800
	25198	5430			25194	5420			25196	1220			25195	14800
	25198	5660			25194	5240			25196	1240			25196	13200
	25198	6010			25194	5080			25196	1250			25196	11700
	25198	6490			25194	4940			25196	1260			25196	10400
	25199	7130			25194	4830			25196	1270			25196	9310
	25199	7930			25194	4730			25196	1290			25196	8370
	25199	8900			25195	4660			25196	1300			25196	7570
	25199	10000			25195	4610			25196	1310			25196	6880
	25199	11300			25195	4580			25196	1320			25196	6300
	25199	12800			25195	4560			25197	1340			25196	5790
	25199	14400			25195	4570			25197	1360			25196	5360
	25199	16000			25195	4580			25197	1410			25197	4980
	25199	17700			25195	4620			25197	1500			25197	4650
	25199	19400			25195	4660			25197	1710			25197	4370
	25200	21000			25195	4720			25197	2130			25197	4120
	25200	22500			25195	4780			25197	2990			25197	3900
	25200	23700			25196	4860			25197	4580			25197	3700
	25200	24700			25196	4940			25197	7360			25197	3530
	25200	25400			25196	5030			25197	11900			25197	3370
	25200	25800			25196	5120			25198	18900			25197	3220
	25200	25800			25196	5220			25198	29000			25197	3090
	25200	25400			25196	5310			25198	42500			25198	2960
	25200	24700			25196	5400			25198	59500			25198	2850
	25200	23600			25196	5490			25198	79300			25198	2730
	25201	22300			25196	5570			25198	101000			25198	2630
	25201	20700			25196	5650			25198	122000			25198	2520
	25201	19000			25197	5710			25198	141000			25198	2410
	25201	17100			25197	5770			25198	155000			25198	2310
	25201	15300			25197	5810			25198	164000			25198	2200
	25201	13400			25197	5840			25199	165000			25198	2100
	25201	11600			25197	5860			25199	160000			25198	1990
	25201	9970			25197	5860			25199	149000			25199	1890
	25201	8450			25197	5850			25199	134000			25199	1780
	25201	7100			25197	5820			25199	116000			25199	1680
	25202	5910			25197	5770			25199	96700			25199	1570
	25202	4900			25197	5710			25199	78200			25199	1470
	25202	4060			25198	5640			25199	61400			25199	1370
	25202	3360			25198	5550			25199	46900			25199	1270
	25202	2800			25198	5450			25199	34900			25199	1180
	25202	2360			25198	5340			25200	25500			25199	1090
	25202	2010			25198	5220			25200	18400			25199	1010
	25202	1740			25198	5090			25200	13100			25200	925
	25202	1540			25198	4960			25200	9340			25200	848
	25202	1390			25198	4820			25200	6740			25200	776
	25203	1280			25198	4680			25200	4980			25200	708
	25203	1200			25198	4550			25200	3810			25200	646
	25203	1140			25199	4420			25200	3060			25200	589
	25203	1100			25199	4290			25200	2570			25200	536
	25203	1070			25199	4170			25200	2260			25200	488
	25203	1050			25199	4060			25201	2070			25200	445
	25203	1040			25199	3960			25201	1940			25200	406
	25203	1020			25199	3870			25201	1860			25201	371
	25203	1020			25199	3800			25201	1790			25201	340
	25203	1010			25199	3740			25201	1750			25201	312
	25204	1010			25199	3710			25201	1710			25201	288
	25204	1010			25199	3690			25201	1670			25201	267
	25204	1010			25200	3690			25201	1640			25201	248
	25204	1010			25200	3720			25201	1600			25201	232
	25204	1020			25200	3770			25201	1570			25201	218
	25204	1020			25200	3840			25202	1540			25201	206
	25204	1030			25200	3940			25202	1500			25201	196
	25204	1040			25200	4080			25202	1460			25202	188
	25204	1050			25200	4240			25202	1420			25202	182
	25204	1060			25200	4430			25202	1390			25202	178
	25205	1070			25200	4660			25202	1350			25202	174
	25205	1080			25200	4920			25202	1310			25202	173
	25205	1100			25201	5230			25202	1270			25202	173
	25205	1120			25201	5570			25202	1230			25202	174
	25205	1140			25201	5950			25202	1200			25202	177
	25205	1160			25201	6390			25203	1160			25202	182
	25205	1180			25201	6870			25203	1130			25202	188
	25205	1210			25201	7400			25203	1100			25203	195
	25205	1240			25201	7980			25203	1080			25203	204
	25205	1270			25201	8620			25203	1050			25203	214
	25206	1300			25201	9310			25203	1030			25203	226
	25206	1340			25201	10100			25203	1020			25203	239
	25206	1370			25202	10900			25203	1010			25203	254
	25206	1420			25202	11800			25203	1000			25203	271
	25206	1460			25202	12700			25203	997			25203	289
[truncated: 57,968 more rows]

## Sheet: Figure 2d
	Reactions of sfGFP-Y151-pTAF with sTCO-CycP-PEG2-OH										Reactions of sfGFP-Y151-pTAF-DBCO-amine with sTCO-CycP-PEG2-OH
	200 nM		400 nM		800 nM						200 nM		400 nM		800 nM
	Time (s)	Fluorescence	Time (s)	Fluorescence	Time (s)	Fluorescence					Time (s)	Fluorescence	Time (s)	Fluorescence	Time (s)	Fluorescence
	10	3234	10	11736	10	28039					10	2673	10	9097	10	21371
	12	3375	12.1	12401	12.1	29785					12	2818	12.1	9687	12.1	22936
	14	3527	14.1	12981	14.2	31570					14.1	2930	14.2	10320	14.2	24370
	16.1	3630	16.2	13367	16.3	32724					16.2	3045	16.3	10913	16.4	25812
	18.1	3720	18.2	13745	18.3	33672					18.2	3175	18.4	11300	18.5	27383
	20.1	3840	20.3	14130	20.4	34717					20.3	3255	20.5	11855	20.6	28463
	22.1	3925	22.4	14521	22.5	35742					22.3	3353	22.6	12275	22.7	29412
	24.1	4017	24.4	14891	24.6	36670					24.4	3418	24.6	12728	24.8	30541
	26.1	4144	26.5	15303	26.7	37736					26.4	3500	26.7	13285	27	31154
	28.1	4252	28.5	15699	28.8	38352					28.5	3600	28.8	13659	29.1	32194
	30.2	4325	30.6	16050	30.9	39305					30.5	3638	30.9	13972	31.2	33110
	32.2	4427	32.7	16528	33	40068					32.6	3736	33	14541	33.3	34011
	34.2	4534	34.7	16870	35.1	40771					34.7	3862	35.1	14828	35.4	34581
	36.2	4655	36.8	17260	37.1	41570					36.7	3964	37.2	15145	37.5	35311
	38.2	4772	38.8	17625	39.2	42224					38.8	4060	39.3	15510	39.7	36256
	40.3	4793	40.9	17971	41.3	42781					40.8	4164	41.4	15814	41.8	36978
	42.3	4935	42.9	18412	43.4	43529					42.9	4242	43.4	16217	43.9	37829
	44.3	4974	45	18661	45.5	44321					44.9	4379	45.5	16600	46	38434
	46.3	5097	47.1	19050	47.6	44789					47	4460	47.6	16850	48.1	38870
	48.3	5167	49.1	19269	49.7	45223					49	4553	49.7	17195	50.3	39537
	50.4	5283	51.2	19271	51.8	45765					51.1	4641	51.8	17557	52.4	40492
	52.4	5408	53.2	19190	53.9	46137					53.2	4731	53.9	17725	54.5	40730
	54.4	5427	55.3	19310	55.9	46882					55.2	4779	56	18120	56.6	41294
	56.4	5492	57.3	19753	58	47039					57.3	4855	58.1	18311	58.7	41753
	58.4	5612	59.4	19963	60.1	47727					59.3	4987	60.2	18638	60.9	42349
	60.4	5646	61.4	20329	62.2	47799					61.4	5050	62.2	18925	63	42834
	62.5	5744	63.5	20687	64.3	48256					63.4	5127	64.3	19210	65.1	42735
	64.5	5798	65.6	20908	66.4	48641					65.5	5217	66.4	19363	67.2	43420
	66.5	5927	67.6	21211	68.5	48882					67.5	5248	68.5	19824	69.3	43815
	68.5	6014	69.7	21380	70.6	49199					69.6	5340	70.6	19852	71.4	44153
	70.5	6082	71.7	21564	72.7	49636					71.7	5448	72.7	20105	73.6	44896
	72.5	6114	73.8	21756	74.7	49976					73.7	5489	74.8	20289	75.7	45034
	74.6	6242	75.9	21864	76.8	50443					75.8	5590	76.9	20342	77.8	45076
	76.6	6266	77.9	22096	78.9	50542					77.8	5637	79	20771	79.9	45521
	78.6	6329	80	22326	81	51063					79.9	5717	81	20835	82	46101
	80.6	6429	82	22462	83.1	51163					81.9	5766	83.1	21034	84.2	46537
	82.6	6514	84.1	22570	85.2	51650					84	5826	85.2	21237	86.3	46779
	84.6	6566	86.1	22821	87.3	51760					86	5932	87.3	21450	88.4	47106
	86.7	6619	88.2	22734	89.4	51845					88.1	5966	89.4	21599	90.5	47267
	88.7	6698	90.3	23029	91.5	52507					90.2	6043	91.5	21684	92.6	47706
	90.7	6777	92.3	23119	93.5	52439					92.2	6091	93.6	21888	94.7	48081
	92.7	6777	94.4	23265	95.6	53026					94.3	6163	95.6	22039	96.9	48066
	94.7	6821	96.4	23266	97.7	52861					96.3	6221	97.7	22152	99	48612
	96.8	6910	98.5	23690	99.8	53326					98.4	6254	99.8	22377	101.1	48372
	98.8	6992	100.5	23772	101.9	53357					100.4	6343	101.9	22636	103.2	48866
	100.8	7020	102.6	23759	104	53622					102.5	6317	104	22776	105.3	48793
	102.8	7099	104.6	24064	106.1	54048					104.5	6426	106.1	22900	107.4	49556
	104.8	7169	106.7	24096	108.2	54207					106.6	6497	108.2	23074	109.6	49916
	106.9	7178	108.8	24228	110.3	54091					108.7	6559	110.3	23125	111.7	50134
	108.9	7247	110.8	24300	112.3	54464					110.7	6567	112.3	23250	113.8	49583
	110.9	7340	112.9	24382	114.4	54708					112.8	6656	114.4	23446	115.9	49832
	112.9	7336	114.9	24471	116.5	54741					114.8	6686	116.5	23558	118	50816
	114.9	7428	117	24524	118.6	54651					116.9	6772	118.6	23619	120.2	50798
	116.9	7517	119	24637	120.7	54786					118.9	6808	120.7	23908	122.3	50834
	119	7513	121.1	24762	122.8	54672					121	6867	122.8	23732	124.4	50662
	121	7595	123.1	24988	124.9	54870					123	6929	124.9	24033	126.5	51413
	123	7598	125.2	24998	127	54968					125.1	7000	127	24027	128.6	51173
	125	7679	127.3	25139	129.1	55333					127.2	7005	129.1	24206	130.8	51572
	127	7706	129.3	25277	131.1	55268					129.2	7067	131.1	24411	132.9	51543
	129.1	7739	131.4	25255	133.2	55360					131.3	7095	133.2	24392	135	51754
	131.1	7819	133.4	25335	135.3	55445					133.3	7144	135.3	24385	137.1	51833
	133.1	7850	135.5	25492	137.4	55554					135.4	7234	137.4	24568	139.2	52320
	135.1	7933	137.5	25602	139.5	55501					137.4	7248	139.5	24741	141.4	51636
	137.1	7935	139.6	25288	141.6	55441					139.5	7229	141.6	24866	143.5	52199
	139.1	8026	141.7	25667	143.7	54850					141.5	7324	143.7	24765	145.6	52643
	141.2	8025	143.7	25715	145.8	55354					143.6	7381	145.8	25009	147.7	52339
	143.2	8119	145.8	25760	147.9	55815					145.6	7443	147.9	24647	149.8	52697
	145.2	8110	147.8	25877	150	55996					147.7	7434	149.9	25118	152	52585
	147.2	8191	149.9	25699	152.1	55703					149.7	7496	152	24956	154.1	52870
	149.2	8239	152	25586	154.2	55089					151.8	7529	154.1	25103	156.2	53058
	151.2	8287	154	25835	156.2	55068					153.9	7521	156.2	25473	158.3	53068
	153.3	8290	156.1	25937	158.3	55609					155.9	7642	158.3	25364	160.4	53497
	155.3	8333	158.1	26020	160.4	55718					158	7635	160.4	25553	162.6	53630
	157.3	8408	160.2	26092	162.5	55583					160	7682	162.5	25620	164.7	53711
	159.3	8428	162.2	26094	164.9	55658					162.1	7665	164.6	25793	166.8	53638
	161.3	8414	164.3	26088	167	55978					164.2	7728	166.6	25760	168.9	53410
	163.3	8521	166.3	26253	169.1	55910					166.2	7794	168.7	25969	171	54048
	165.4	8525	168.4	26222	171.2	55997					168.3	7832	170.8	25967	173.2	54057
	167.4	8564	170.5	26248	173.3	56467					170.3	7825	172.9	26245	175.3	54043
	169.4	8569	172.5	26223	175.3	56324					172.4	7889	175	26083	177.4	53429
	171.5	8631	174.6	26407	177.4	56129					174.4	7910	177.1	26150	179.5	53964
	173.5	8628	176.6	26346	179.5	56166					176.5	7948	179.2	26206	181.6	54269
	175.5	8718	178.7	26390	181.6	56427					178.5	7963	181.2	26339	183.7	54554
	177.5	8762	180.8	26575	183.7	56549					180.6	8025	183.3	26378	185.9	54199
	179.5	8737	182.8	26576	185.8	56378					182.7	8023	185.4	26555	188	54450
	181.5	8774	184.9	26571	187.9	56269					184.7	8100	187.5	26581	190.1	54560
	183.6	8822	186.9	26556	190	56566					186.8	8076	189.6	26579	192.2	54796
	185.6	8846	189	26538	192.1	56423					188.8	8116	191.7	26436	194.3	54676
	187.6	8922	191	26823	194.1	56454					190.9	8161	193.8	26645	196.4	54613
	189.6	8937	193.1	26738	196.2	56760					192.9	8289	195.9	26892	198.6	54780
	191.6	8977	195.2	26776	198.3	56672					195	8219	198	26785	200.7	55223
	193.6	9005	197.2	26725	200.4	56713					197	8259	200	26788	202.8	55068
	195.7	8842	199.3	26813	202.5	57103					199.1	8288	202.1	26807	204.9	54726
	197.7	9050	201.3	26626	204.6	57030					201.2	8308	204.2	26974	207	55060
	199.7	9026	203.4	26918	206.7	57173					203.2	8384	206.3	26751	209.1	55130
	201.7	9109	205.4	26823	208.8	57164					205.3	8305	208.4	27124	211.3	54962
	203.7	9147	207.5	26991	210.9	56946					207.3	8367	213.4	27048	213.4	55230
	205.7	9148	209.5	26976	212.9	57462					209.4	8389	215.5	27124	215.5	55410
	207.8	9135	211.6	27015	215	57264					211.4	8468	217.6	27220	217.6	55560
	209.8	9218	213.7	27009	217.1	57238					213.5	8434	219.7	27228	219.7	55568
	211.8	9280	215.7	27280	219.2	57604					215.5	8575	221.8	27190	221.9	55481
	213.8	9254	217.8	27217	221.3	57621					217.6	8507	223.9	27339	224	55438
	215.8	9240	219.8	27204	223.4	57442					219.7	8550	226	26983	226.1	55671
	217.8	9351	221.9	27359	225.5	57781					221.7	8587	228.1	27278	228.2	55203
	219.9	9332	223.9	27353	227.6	57467					223.8	8640	230.1	27380	230.3	55388
	221.9	9365	226	27392	229.7	57283					225.8	8628	232.2	27350	232.5	55355
	223.9	9419	228	27506	231.8	57474					227.9	8634	234.3	27273	234.6	55464
	225.9	9363	230.1	27594	233.9	57908					229.9	8547	236.4	27374	236.7	55852
	227.9	9447	232.2	27557	236	57855					232	8601	238.5	27484	238.8	56010
	229.9	9436	234.2	27749	238.1	57874					234	8690	240.6	27409	240.9	55649
	232	9452	236.3	27613	240.2	57728					236.1	8729	242.7	27355	243.1	55878
	234	9463	238.3	27478	242.3	57957					238.2	8694	244.7	27509	245.2	55685
	236	9484	240.4	27720	244.3	57918					240.2	8795	246.9	27437	247.3	55596
	238	9519	242.5	27759	246.4	57609					242.3	8820	248.9	27515	249.4	55762
	240	9501	244.5	27621	248.5	57494					244.3	8786	251	27458	251.5	55746
	242	9570	246.6	27754	250.6	57609					246.4	8778	253.1	27616	253.6	55942
	244.1	9603	248.6	27750	252.7	57847					248.4	8807	255.2	27494	255.8	56085
	246.1	9594	250.7	27822	254.8	57658					250.5	8800	257.3	27398	257.9	56171
	248.1	9620	252.7	27884	256.9	57804					252.5	8899	259.4	27553	260	55989
	250.1	9611	254.8	27792	259	57728					254.6	8929	261.5	27727	262.1	56065
	252.1	9656	256.9	27780	261.1	57578					256.6	8928	263.5	27471	264.2	55825
	254.2	9667	258.9	27898	263.1	58120					258.7	8955	265.6	27706	266.4	55666
	256.2	9725	261	28053	265.2	58259					260.8	8928	267.7	27731	268.5	56209
	258.2	9613	263	27965	267.3	56260					262.8	9018	269.8	27677	270.6	56003
	260.2	9694	265.1	27945	269.4	57681					264.9	8978	271.9	27873	272.7	56207
	262.3	9675	267.1	28076	271.5	58149					266.9	9028	274	27635	274.8	55979
	264.3	9772	269.2	27954	273.6	57924					269	8985	276.1	27743	277	56131
	266.3	9759	271.2	28102	275.7	58304					271	9117	278.2	27832	279.1	56508
	268.4	9767	273.3	28021	277.8	58445					273.1	9036	280.3	27557	281.2	56415
	270.4	9713	275.4	28012	279.9	58166					275.1	9139	282.3	27561	283.3	56632
	272.4	9829	277.4	28213	281.9	58185					277.2	9125	284.4	27803	285.4	56186
	274.4	9810	279.5	28313	284	58453					279.2	9167	286.5	27612	287.5	56054
	276.4	9797	281.5	28159	286.1	58376					281.3	9154	288.6	27597	289.7	56022
	278.5	9892	283.6	28015	288.2	58512					283.4	9134	290.7	27686	291.8	55906
	280.5	9891	285.6	28121	290.3	58412					285.4	9251	292.8	27892	293.9	56001
	282.5	9869	287.7	28188	292.4	58597					287.5	9200	294.9	27883	296	56483
	284.5	9898	289.7	28254	294.5	58659					289.5	9279	297	28034	298.1	56246
	286.5	9869	291.8	28092	296.6	58340					291.6	9294	299.1	27710	300.3	56036
	288.5	9943	293.9	28111	298.7	58426					293.6	9186	301.1	27867	302.4	56334
	290.5	9962	295.9	28182	300.8	58243					295.7	9257	303.2	27893	304.5	56231
	292.6	9875	298	28146	302.8	58649					297.7	9308	305.3	27721	306.6	56265
	294.6	9942	300	28189	304.9	58577					299.8	9268	307.4	28066	308.7	56357
	296.6	9896	302.1	28272	307	58329					301.8	9198	309.5	27810	310.9	56027
	298.6	10001	304.2	28392	309.1	58358					303.9	9334	311.6	27828	313	56142
	300.6	10026	306.2	28208	311.2	58787					306	9229	313.7	27943	315.1	56247
	302.6	9993	308.3	28193	313.3	58617					308	9302	315.8	28015	317.2	56369
	304.7	10060	310.3	28306	315.4	58652					310.1	9311	317.9	27851	319.4	56003
	306.7	9981	312.4	28146	317.5	58515					312.2	9316	319.9	27865	321.5	56184
	308.7	10077	314.4	28365	319.6	58750					314.2	9407	322	28168	323.6	56019
	310.7	10070	316.5	28378	321.7	58911					316.3	9276	324.1	27836	325.7	56117
		Final kinetic rate
	1	sfGFP-Y151-pTAF with sTCO-CycP-PEG2-OH
		39196	80102	68165
	2	sfGFP-Y151-pTAF-DBCO-amine with sTCO-CycP-PEG2-OH
		30767	52489	33879

## Sheet: Figure 3e
	J591Fab-CY7				J591Fab-CY7-PEG20K
1h	81700000	76100000	80500000	81200000	174000000	184000000	173000000	204000000
2h	101000000	94400000	101000000	104000000	215000000	235000000	215000000	285000000
4h	121000000	115000000	120000000	126000000	286000000	324000000	253000000	393000000
6h	122000000	118000000	122000000	124000000	350000000	368000000	308000000	468000000
10h	114000000	110000000	106000000	119000000	393000000	414000000	370000000	547000000
24h	103000000	101000000	94600000	98300000	574000000	605000000	503000000	821000000
34h	91500000	90500000	81700000	90900000	585000000	652000000	506000000	863000000
48h	78800000	75900000	68300000	82500000	597000000	595000000	515000000	890000000
72h	64900000	62000000	64400000	73300000	546000000	567000000	416000000	799000000
	Average Radiant Efficiency ([p/s/cm2/sr] / [μW/cm2])

## Sheet: Figure 3g
			J591Fab-CY7	J591Fab-CY7-PEG20K
		Tumor/Muscle	2.46226	14.535
		Tumor/Muscle	2.70958	19.4142
		Tumor/Muscle	2.26089	12.1667
		Tumor/Muscle	2.64269	13.9349

## Sheet: Figure 4f
	Biodistribution of 64Cu-labeled J591Fab-CY5-NOTA 12 h after injection
	22Rv1 (%ID/g)				PC3 (%ID/g)
kidney	91.6	46.96	78.65	74.32	77.96	101.49	101.69
liver	8.09	4.13	4.56	6.71	7.71	9.14	9.14
spleen	3.29	2.42	3.01	3.09	4.93	5.74	5.11
heart	2.61	1.32	1.9	1.95	2.61	2.99	3.16
intestine	2.31	1.2	1.9	1.86	1.94	2.04	2.22
lung	1.94	1.44	2.29	2.17	1.27	1.52	2.12
stomach	0.9	0.71	0.63	0.35	0.63	1.2	0.84
muscle	1	0.87	1.22	1.87	1.58	1.12	1.09
blood	0.5	0.35	0.44	0.45	0.47	0.65	0.68
brain	0.27	0.36	0.33	0.28	0.33	0.32	0.37
tumor	2.3	2.86	2.57	6.28	1.16	1.26	1.26

## Sheet: Figure 5d
					Survival
				Log (ng/ml)	scFv-MMAE			scFv-PEG20K-MMAE			scFv-PEG40K-MMAE			Taxol
				0.4608	0.930272	0.991497	1.00964	0.830323	0.930487	0.95676	0.865968	0.972973	0.917264	0.95	0.937766	0.957979
				2.304	0.707483	1.01247	0.952948	0.89491	0.974822	0.968801	0.904026	0.955874	0.957529	0.870213	0.884043	0.912234
				11.52	0.938776	0.952948	1.0907	0.951834	0.9896	0.983032	0.97187	0.959735	1	0.581383	0.705851	0.662234
				57.6	0.957483	1.01871	0.972789	0.876847	0.947455	0.915161	0.974076	0.943188	0.948152	0.501596	0.528723	0.526064
				288	0.839569	0.922336	0.962018	0.953476	0.940339	0.904215	0.977386	0.881964	0.94043	0.369681	0.38883	0.805851
				1440	1.04989	1.02211	1.02778	0.989053	0.951286	0.977559	0.958081	0.951462	0.988969	0.334574	0.311702	0.318617
				7200	1.01644	0.975057	1.02608	1.00328	0.997811	0.967159	0.955323	1.02648	1.05019	0.290957	0.296809	0.301596
				36000	1.02324	0.993197	1.0017	0.967159	0.852764	0.962781	1.00496	0.983453	0.939879	0.297872	0.28883	0.286702
				180000	0.663832	0.603175	0.575397	0.577449	0.559387	0.518883	0.514617	0.528958	0.487038	0.269681	0.262234	0.262766
				900000	0.342404	0.303288	0.331633	0.293924	0.298303	0.259989	0.325427	0.310535	0.305571	0.20266	0.170745	0.162234
					Survival
				Log (ng/ml)	scFv-MMAE			scFv-PEG20K-MMAE			scFv-PEG40K-MMAE			Taxol
				0.4608	0.710887	0.77217	0.886806	0.697	0.776129	0.778767	0.715544	0.818754	0.83197	0.837989	0.831006	0.829609
				2.304	0.798846	0.82336	0.839221	0.78602	0.828882	0.879657	0.757709	0.835746	0.837004	0.742318	0.890363	0.846369
				11.52	0.865898	0.872386	0.868782	0.72997	0.793274	0.853281	0.780994	0.920076	0.862177	0.647346	0.671788	0.703911
				57.6	0.663302	0.731074	0.736121	0.697	0.805143	0.772832	0.864065	0.890497	0.941473	0.476955	0.537709	0.557263
				288	0.407354	0.449892	0.452776	0.794593	0.748434	0.758325	0.882945	0.791693	0.83197	0.438547	0.443436	0.425978
				1440	0.260274	0.294881	0.27974	0.737883	0.680514	0.65216	0.733166	0.737571	0.712398	0.282821	0.282821	0.256983
				7200	0.237203	0.242249	0.241528	0.452357	0.450379	0.444444	0.45815	0.494021	0.501573	0.248603	0.239525	0.25
				36000	0.23504	0.214852	0.241528	0.297395	0.30333	0.315859	0.300818	0.348018	0.322215	0.198324	0.177374	0.210196
				180000	0.17664	0.15429	0.162942	0.199143	0.205737	0.216288	0.191315	0.215859	0.196979	0.164804	0.141061	0.157123
				900000	0.119683	0.124009	0.115357	0.126607	0.128586	0.119354	0.133417	0.147262	0.144116	0.10405	0.117318	0.105447

## Sheet: Figure 6b
					Time (h)	scFv-CY5			scFv-40K-CY5
					1	446000000	403000000	329000000	475000000	461000000	536000000
					2	450000000	416000000	362000000	644000000	707000000	842000000
					4	405000000	341000000	295000000	569000000	694000000	640000000
					10	305000000	243000000	286000000	923000000	1210000000	1050000000
					24	153000000	134000000	147000000	1500000000	1510000000	1570000000
					34	140000000	106000000	125000000	1910000000	1830000000	1790000000
					72	75930000	58280000	73890000	2050000000	2040000000	2210000000
						Average Radiant Efficiency ([p/s/cm2/sr] / [μW/cm2])

## Sheet: Figure 6d
days	PBS (V/V0)				scFv-MMAE (V/V0)				scFv-MMAE-PEG40K (V/V0)
0	1	1	1	1	1	1	1	1	1	1	1	1
4	2.68775	3.81272	2.42064	1.16331	1.77544	1.45051	2.19128	1.88543	1.53543	1.39459	1.64954	1.30719
8	2.72261	5.2622	5.47205	1.82325	3.62609	2.26867	4.09664	3.25736	3.41112	2.11266	3.73789	1.68768
12	5.84711	5.63867	6.94247	3.48664	5.39066	3.79332	5.50547	4.90522	3.86837	2.95641	3.32519	2.81967
16	13.6583	7.37757	7.21706	6.76415	5.21661	4.96955	7.09683	13.2549	4.65151	3.50893	3.37685	4.00169
20	9.23595	8.22902	9.04067	9.91808	6.66205	5.47524	8.16204	10.3118	4.93462	5.06786	2.9948	5.35738

## Sheet: Figure 6e
						PBS	scFv-MMAE	scFv-MMAE-PEG40K
				Tumor Weight / g		0.7	0.5	0.3
				Tumor Weight / g		0.5	0.7	0.4
				Tumor Weight / g		0.5	0.5	0.3
				Tumor Weight / g		1.4	0.5	0.5

[truncated: 16 more sheets: Figure 6f, Figure 7c, Figure 7e, Supplementary Figure 4, Supplementary Figure 7, Supplementary Figure 9, Supplementary Figure 10, Supplementary Figure 11, Supplementary Figure 12, Supplementary Figure 19, Supplementary Figure 21, Supplementary Figure 22, Supplementary Figure 23, Supplementary Figure 25, Supplementary Figure 26, gels for uncropped versions]
